# Supplementary material for: Photobacterium profundum under Pressure: A MS-Based Label-Free Quantitative Proteomics Study
Source: PLoS One. 2013 May 31;8(5):e60897. doi: 10.1371/journal.pone.0060897 (PMC3669370; doi:10.1371/journal.pone.0060897)
Supplement: Supplementary information S1 — Table of the complete list of proteins identified in the present study. (XLS) [file pone.0060897.s001.xls]

## Sheet: protein_sorted
									Protein intensityi												Protein Localisation
Protein grouped based on	Accessionb	Peptides used	Peptides	Confidence scoree	Anova (p)f	Intensity ratio	Description	Protein Idh		0.1MPa						28MPa					PSORTj	CELLOk
quantitative criteriona		for quantitationc	countd			28MPa/0.1MPag			replicate 1	replicate 2	replicate 3	median	S.D.		replicate 1	replicate 2	replicate 3	median	S.D.
group 1	gi|54308913|ref|YP_129933.1|	2	2	87.86	5.96529e-05	13.5344	glyceraldehyde-3-phosphate dehydrogenase [Photobacterium profundum SS9]	PBPRA1724	3307.39	2738.64	3706.3	3307.39	486.308		51092.8	34578.6	46320.2	46320.2	8498.64		Cytoplasmic	OuterMembrane
group 1	gi|54309239|ref|YP_130259.1|	4	4	125.89	7.84649e-05	12.9605	putative PTS system, fructose-specific IIABC component [Photobacterium profundum SS9]	PBPRA2055	54719.6	48272.5	46100.5	48272.5	4482.79		754601	704177	473531	704177	149856		CytoplasmicMembrane	InnerMembrane
group 1	gi|54303081|ref|YP_133074.1|	3	3	113.86	3.94326e-05	12.0229	putative nuclease [Photobacterium profundum SS9]	PBPRB1407	6214.16	6384.25	6912.84	6384.25	364.344		66538.8	98034.3	70008.8	70008.8	17269.6		Cytoplasmic	Cytoplasmic
group 1	gi|54303088|ref|YP_133081.1|	2	2	123.89	0.000255991	11.6131	hypothetical protein PBPRB1414 [Photobacterium profundum SS9]	PBPRB1414	65038.8	65511.3	46599	65038.8	10785.3		924447	549826	582975	582975	207382		Unknown	Cytoplasmic
group 1	gi|54302361|ref|YP_132354.1|	2	2	110.81	1.64034e-05	8.13105	putative glutathione S-transferase [Photobacterium profundum SS9]	PBPRB0681	67969.9	57660.3	57016.3	57660.3	6146.56		559797	467194	458117	467194	56267.6		Cytoplasmic	Cytoplasmic
group 1	gi|54307952|ref|YP_128972.1|	3	3	150.62	0.000104037	8.04152	aminopeptidase B [Photobacterium profundum SS9]	PBPRA0757	54811.2	55487.8	44831.5	54811.2	5966.7		516968	364567	365949	365949	87592.6		Unknown	Extracellular
group 1	gi|54302061|ref|YP_132054.1|	2	3	199.48	0.000505421	6.72792	methyl-accepting chemotaxis protein [Photobacterium profundum SS9]	PBPRB0381	30863.5	33658.5	31479	31479	1468.61		297388	166524	181975	181975	71512.3		CytoplasmicMembrane	InnerMembrane
group 1	gi|54302362|ref|YP_132355.1|	2	2	151.67	0.000746356	6.52305	putative glutathione S-transferase [Photobacterium profundum SS9]	PBPRB0682	51683.6	26663.6	37913.3	37913.3	12531.2		266046	275330	216996	266046	31344.7		Cytoplasmic	Cytoplasmic
group 1	gi|54309875|ref|YP_130895.1|	9	9	548.1	0.000556617	6.37491	putative PTS system, fructose-specific IIABC component [Photobacterium profundum SS9]	PBPRA2715	200376	195425	218159	200376	11955.2		1.52481e+06	1.50355e+06	885579	1.50355e+06	363080		CytoplasmicMembrane	InnerMembrane
group 1	gi|54309590|ref|YP_130610.1|	3	3	190.26	0.000160172	6.32033	acyl-CoA dehydrogenase [Photobacterium profundum SS9]	PBPRA2424	12088.6	15753.2	12718.9	12718.9	1959.34		102788	71484.5	82084.2	82084.2	15921.3		Unknown	Cytoplasmic
group 1	gi|54310612|ref|YP_131632.1|	3	3	176.53	4.92267e-05	6.17873	phosphoribosylaminoimidazole carboxylase, catalytic subunit [Photobacterium profundum SS9]	PBPRA3574	201092	187421	196448	196448	6951.8		1.43513e+06	1.04396e+06	1.13523e+06	1.13523e+06	204648		CytoplasmicMembrane	InnerMembrane
group 1	gi|54309393|ref|YP_130413.1|	2	2	77	0.00801256	6.17246	hypothetical protein PBPRA2215 [Photobacterium profundum SS9]	PBPRA2215	13492.1	13139.9	14667	13492.1	799.665		38396.2	117975	98545.8	98545.8	41489.4		CytoplasmicMembrane	OuterMembrane
group 1	gi|54309575|ref|YP_130595.1|	8	8	605.51	5.07469e-05	6.08223	putative fumarate hydratase, class I [Photobacterium profundum SS9]	PBPRA2409	630045	565523	594674	594674	32310.5		4.26488e+06	3.5185e+06	3.10528e+06	3.5185e+06	587723		Cytoplasmic	Cytoplasmic
group 1	gi|54302150|ref|YP_132143.1|	2	2	79.83	0.000823314	5.97154	myo-inositol 2-dehydrogenase [Photobacterium profundum SS9]	PBPRB0470	8951.71	5631.25	9623.33	8951.71	2137.5		46851.9	57755.5	39941.3	46851.9	8981.35		Unknown	Cytoplasmic
group 1	gi|229557967|ref|YP_130202.2|	4	4	198.38	1.25862e-05	5.88627	malate dehydrogenase [Photobacterium profundum SS9]	PBPRA1997	51235.4	60068.2	50363.7	51235.4	5368.94		304859	341678	305080	305080	21194		CytoplasmicMembrane	Cytoplasmic
group 1	gi|54308324|ref|YP_129344.1|	4	4	157.76	0.000158451	5.72868	putative oligopeptide ABC transporter,periplasmic oligopeptide-binding protein [Photobacterium profundum SS9]	PBPRA1131	76608.1	94685.4	88068	88068	9146.1		434000	443475	608325	443475	98026.2		Periplasmic	Periplasmic
group 1	gi|54308342|ref|YP_129362.1|	15	15	1195.34	8.05394e-06	5.51673	isocitrate dehydrogenase [Photobacterium profundum SS9]	PBPRA1149	2.60413e+06	2.46209e+06	2.40785e+06	2.46209e+06	101358		1.48398e+07	1.40063e+07	1.23862e+07	1.40063e+07	1.24763e+06		Cytoplasmic	Cytoplasmic
group 1	gi|54307787|ref|YP_128807.1|	2	2	74.56	0.0120371	5.4804	putative sodium-dependent phosphate pump NptA [Photobacterium profundum SS9]	PBPRA0582	10533.6	11958.6	4276.78	10533.6	4086.32		73291.4	35358.1	38055.1	38055.1	21165.2		CytoplasmicMembrane	InnerMembrane
group 1	gi|54309379|ref|YP_130399.1|	11	11	781.7	1.44988e-06	5.42689	putative alanine dehydrogenase [Photobacterium profundum SS9]	PBPRA2201	4.89576e+06	4.52889e+06	4.55537e+06	4.55537e+06	204600		2.58513e+07	2.61133e+07	2.39035e+07	2.58513e+07	1.20729e+06		Cytoplasmic	Cytoplasmic
group 1	gi|54310328|ref|YP_131348.1|	3	3	126.81	0.000174424	4.61926	putative DegQ serine protease [Photobacterium profundum SS9]	PBPRA3240	73575	63757.5	82573.9	73575	9411.19		396997	300107	318701	318701	51419.6		Periplasmic	OuterMembrane
group 1	gi|54309900|ref|YP_130920.1|	4	4	145.09	0.000664265	4.48079	hypothetical protein PBPRA2746 [Photobacterium profundum SS9]	PBPRA2746	88319.6	86126.9	77316.5	86126.9	5823.78		494425	323313	310360	323313	102735		Cytoplasmic	Cytoplasmic
group 1	gi|54303002|ref|YP_132995.1|	12	12	1023.21	1.33939e-05	4.44122	glycine dehydrogenase [Photobacterium profundum SS9]	PBPRB1324	383367	389024	406507	389024	12063.3		1.72185e+06	1.92281e+06	1.5911e+06	1.72185e+06	167087		Cytoplasmic	Cytoplasmic
group 1	gi|54307244|ref|YP_128264.1|	9	9	495.93	1.01902e-05	4.43546	amino acid ABC transporter periplasmic amino acid-binding protein [Photobacterium profundum SS9]	PBPRA0007	420254	378194	385114	385114	22552.3		1.61196e+06	1.77095e+06	1.86673e+06	1.77095e+06	128684		Periplasmic	Cytoplasmic
group 1	gi|54307487|ref|YP_128507.1|	4	5	326.1	0.000289513	4.35093	N-acetyl-gamma-glutamyl-phosphate reductase [Photobacterium profundum SS9]	PBPRA0266	263921	275040	306215	275040	21925		1.49744e+06	1.01054e+06	1.16932e+06	1.16932e+06	248313		Cytoplasmic	Cytoplasmic
group 1	gi|54308368|ref|YP_129388.1|	3	3	218.23	8.84886e-05	4.30218	hypothetical protein PBPRA1175 [Photobacterium profundum SS9]	PBPRA1175	82647.3	89527.6	102917	89527.6	10307.5		443372	384577	355544	384577	44746.2		Unknown	Cytoplasmic
group 1	gi|54308949|ref|YP_129969.1|	7	7	379.35	0.00010187	4.25274	putative PTS system glucose-specific II BC component [Photobacterium profundum SS9]	PBPRA1760	337050	321407	289495	321407	24236.7		1.56886e+06	1.25677e+06	1.20577e+06	1.25677e+06	196568		CytoplasmicMembrane	InnerMembrane
group 1	gi|54308206|ref|YP_129226.1|	5	5	290.52	1.4151e-05	4.21192	hypothetical protein PBPRA1013 [Photobacterium profundum SS9]	PBPRA1013	156188	162605	171824	162605	7859.76		723055	720584	622803	720584	57180.3		Unknown	Periplasmic
group 1	gi|161936283|ref|YP_131475.2|	3	3	205.21	0.000391133	4.11609	co-chaperonin GroES [Photobacterium profundum SS9]	PBPRA3388	2.96433e+06	2.82978e+06	2.60662e+06	2.82978e+06	180676		1.4466e+07	1.02761e+07	9.83611e+06	1.02761e+07	2.55551e+06		Cytoplasmic	Cytoplasmic
group 1	gi|54309736|ref|YP_130756.1|	8	11	895.4	0.000401323	4.08322	Ahp/CTSA family anti-oxidant protein [Photobacterium profundum SS9]	PBPRA2575	4.1143e+06	4.15501e+06	4.18925e+06	4.15501e+06	37520.9		2.11507e+07	1.60458e+07	1.36746e+07	1.60458e+07	3.82044e+06		Cytoplasmic	Cytoplasmic
group 1	gi|54308936|ref|YP_129956.1|	4	4	241.51	5.60334e-05	4.06528	N-acetyl-D-glucosamine kinase [Photobacterium profundum SS9]	PBPRA1747	238675	212440	210856	212440	15624		1.00479e+06	797846	888458	888458	103740		Cytoplasmic	Cytoplasmic
group 1	gi|54302432|ref|YP_132425.1|	3	3	225.89	0.000182469	4.03015	hypothetical protein PBPRB0753 [Photobacterium profundum SS9]	PBPRB0753	608149	586827	586287	586827	12469.2		2.87744e+06	2.27297e+06	2.02836e+06	2.27297e+06	437066		Unknown	Cytoplasmic
group 1	gi|54303564|ref|YP_133557.1|	2	2	77.98	0.000592096	4.0213	ribosomal subunit interface protein [Photobacterium profundum SS9]	PBPRB1909	103992	118530	123238	118530	10032.5		568238	459663	362504	459663	102920		Unknown	Cytoplasmic
group 1	gi|54307605|ref|YP_128625.1|	17	17	1528.52	0.000144351	3.90421	malate dehydrogenase [Photobacterium profundum SS9]	PBPRA0391	5.92426e+06	5.64245e+06	6.42766e+06	5.92426e+06	397782		1.95397e+07	2.59694e+07	2.47447e+07	2.47447e+07	3.41403e+06		Unknown	Cytoplasmic
group 1	gi|54309619|ref|YP_130639.1|	7	7	354.15	5.22665e-06	3.84695	phosphoserine aminotransferase [Photobacterium profundum SS9]	PBPRA2455	175527	188143	183785	183785	6407.73		652681	725951	727398	725951	42725.8		Cytoplasmic	Cytoplasmic
group 1	gi|54310387|ref|YP_131407.1|	3	3	129.6	0.00431966	3.82963	putative sulfite synthesis pathway protein [Photobacterium profundum SS9]	PBPRA3307	17035.6	18597.4	18579.3	18579.3	896.552		52139.5	102044	53429	53429	28447.7		Cytoplasmic	Cytoplasmic
group 1	gi|54303398|ref|YP_133391.1|	5	5	243.9	1.15053e-05	3.76044	5-keto-4-deoxyuronate isomerase [Photobacterium profundum SS9]	PBPRB1731	340690	305384	317890	317890	17901.5		1.26797e+06	1.23629e+06	1.12067e+06	1.23629e+06	77530.5		Cytoplasmic	Cytoplasmic
group 1	gi|54303397|ref|YP_133390.1|	2	2	147.21	1.50932e-05	3.75012	C4-dicarboxylate-binding protein [Photobacterium profundum SS9]	PBPRB1730	396002	400580	363625	396002	20145		1.55547e+06	1.3405e+06	1.45495e+06	1.45495e+06	107559		Periplasmic	Periplasmic
group 1	gi|54303147|ref|YP_133140.1|	5	5	298.34	0.000835976	3.73773	hypothetical protein PBPRB1474 [Photobacterium profundum SS9]	PBPRB1474	841017	681853	708734	708734	85200.2		2.5725e+06	3.50384e+06	2.2648e+06	2.5725e+06	645149		Extracellular	Extracellular
group 1	gi|54307975|ref|YP_128995.1|	4	4	267.76	0.000299791	3.57195	inosine 5'-monophosphate dehydrogenase [Photobacterium profundum SS9]	PBPRA0780	164687	200344	216169	200344	26369.9		786542	675256	614215	675256	87375.9		Cytoplasmic	Cytoplasmic
group 1	gi|54310344|ref|YP_131364.1|	2	2	168.19	0.000327462	3.51792	putative sigma-54 modulation protein [Photobacterium profundum SS9]	PBPRA3256	64318.7	81761.5	87429.2	81761.5	12044.9		302676	271389	247402	271389	27717		Cytoplasmic	Cytoplasmic
group 1	gi|54309592|ref|YP_130612.1|	4	4	218.03	0.000378359	3.50992	carboxypeptidase G2 [Photobacterium profundum SS9]	PBPRA2427	57624	57003.1	68409.3	57624	6413.65		242246	224196	176002	224196	34246.1		Cytoplasmic	Cytoplasmic
group 1	gi|54310523|ref|YP_131543.1|	3	3	118.77	0.00766425	3.50351	ADP-ribose diphosphatase NudE [Photobacterium profundum SS9]	PBPRA3470	58944.8	57749.9	56609.2	57749.9	1167.9		295527	182690	128955	182690	85015.5		Cytoplasmic	Cytoplasmic
group 1	gi|54309683|ref|YP_130703.1|	13	13	867.69	5.34283e-05	3.48586	putative alcohol dehydrogenase [Photobacterium profundum SS9]	PBPRA2519	2.55583e+06	2.25755e+06	2.40474e+06	2.40474e+06	149144		9.36288e+06	8.0824e+06	7.71609e+06	8.0824e+06	864650		Cytoplasmic	Cytoplasmic
group 1	gi|54309020|ref|YP_130040.1|	2	2	207.45	0.000209241	3.46368	putative cytochrome c oxidase, subunit CcoP [Photobacterium profundum SS9]	PBPRA1834	64098.4	78801.4	75354.8	75354.8	7689.44		278817	259225	217923	259225	31085.4		CytoplasmicMembrane	Periplasmic
group 1	gi|54302076|ref|YP_132069.1|	6	6	382.12	0.000368567	3.45814	malate dehydrogenase [Photobacterium profundum SS9]	PBPRB0396	397272	342756	367106	367106	27309.8		1.52336e+06	1.23252e+06	1.07274e+06	1.23252e+06	228461		Cytoplasmic	Cytoplasmic
group 1	gi|54303497|ref|YP_133490.1|	15	15	1113.35	0.000528412	3.45204	acetyl-CoA acetyltransferase [Photobacterium profundum SS9]	PBPRB1840	4.22153e+06	4.16197e+06	3.80463e+06	4.16197e+06	225479		1.73593e+07	1.28814e+07	1.18332e+07	1.28814e+07	2.93507e+06		Cytoplasmic	Cytoplasmic
group 1	gi|54310235|ref|YP_131255.1|	6	6	255.97	4.44324e-05	3.43405	glutathione synthetase [Photobacterium profundum SS9]	PBPRA3138	461019	489474	446928	461019	21673.3		1.78458e+06	1.54933e+06	1.46491e+06	1.54933e+06	165656		Cytoplasmic	Cytoplasmic
group 1	gi|54307683|ref|YP_128703.1|	3	3	188.23	0.00988948	3.41979	putative translation initiation inhibitor [Photobacterium profundum SS9]	PBPRA0470	603041	603385	693625	603385	52199.8		1.27031e+06	2.96027e+06	2.26719e+06	2.26719e+06	849521		Cytoplasmic	Cytoplasmic
group 1	gi|54308058|ref|YP_129078.1|	2	2	290.85	0.0010404	3.41595	putative phosphocarrier protein HPr [Photobacterium profundum SS9]	PBPRA0863	1.44823e+06	1.30748e+06	1.24156e+06	1.30748e+06	105567		5.8473e+06	3.93598e+06	3.87114e+06	3.93598e+06	1.12268e+06		Cytoplasmic	Cytoplasmic
group 1	gi|54307479|ref|YP_128499.1|	2	2	160.66	0.00221619	3.38136	50S ribosomal protein L31 [Photobacterium profundum SS9]	PBPRA0258	419981	412586	348706	412586	39190.9		1.76962e+06	1.18943e+06	1.03526e+06	1.18943e+06	387227		Cytoplasmic	Periplasmic
group 1	gi|54307835|ref|YP_128855.1|	2	2	95.59	0.00180101	3.35695	phosphopentomutase [Photobacterium profundum SS9]	PBPRA0632	142934	118634	107398	118634	18163.6		528481	379540	330579	379540	103074		Cytoplasmic	Cytoplasmic
group 1	gi|54309057|ref|YP_130077.1|	2	2	71.69	0.000367338	3.34642	hypothetical protein PBPRA1871 [Photobacterium profundum SS9]	PBPRA1871	46284.4	45960.7	44205.8	45960.7	1118.41		184713	142530	129379	142530	28908.6		Cytoplasmic	Cytoplasmic
group 1	gi|54302085|ref|YP_132078.1|	13	13	828.38	0.00163702	3.28492	glucose-1-phosphate adenylyltransferase [Photobacterium profundum SS9]	PBPRB0405	1.68593e+06	1.57187e+06	1.68092e+06	1.68092e+06	64453.7		7.10937e+06	4.81718e+06	4.29673e+06	4.81718e+06	1.49644e+06		Cytoplasmic	Cytoplasmic
group 1	gi|54307983|ref|YP_129003.1|	3	3	161.85	0.000924913	3.21427	phosphoribosylformylglycinamidine synthase [Photobacterium profundum SS9]	PBPRA0788	30672.6	37562.4	38863	37562.4	4401.58		141015	100390	102838	102838	22781.4		Cytoplasmic	Cytoplasmic
group 1	gi|54303216|ref|YP_133209.1|	4	4	278.13	0.000451258	3.17835	glycine reductase protein C [Photobacterium profundum SS9]	PBPRB1547	255771	238832	247307	247307	8469.51		957585	724246	676222	724246	150510		Cytoplasmic	Cytoplasmic
group 1	gi|54307836|ref|YP_128856.1|	4	4	313.03	4.24077e-05	3.12258	purine nucleoside phosphorylase [Photobacterium profundum SS9]	PBPRA0633	551573	509523	556212	551573	25721.7		1.5258e+06	1.8232e+06	1.70117e+06	1.70117e+06	149494		Cytoplasmic	Cytoplasmic
group 1	gi|54310538|ref|YP_131558.1|	24	24	2015.59	5.68079e-05	3.10261	phosphoenolpyruvate carboxykinase [Photobacterium profundum SS9]	PBPRA3485	9.10818e+06	8.6103e+06	8.75623e+06	8.75623e+06	255947		2.9709e+07	2.81743e+07	2.42574e+07	2.81743e+07	2.81123e+06		Cytoplasmic	Cytoplasmic
group 1	gi|54307447|ref|YP_128467.1|	5	5	346.21	0.000552857	3.03756	preprotein translocase subunit SecB [Photobacterium profundum SS9]	PBPRA0226	1.89096e+06	1.82143e+06	1.77364e+06	1.82143e+06	58991.1		6.78622e+06	5.10624e+06	4.7717e+06	5.10624e+06	1.07954e+06		Cytoplasmic	Cytoplasmic
group 1	gi|54309177|ref|YP_130197.1|	4	4	167.47	0.000464102	3.00577	peptidase [Photobacterium profundum SS9]	PBPRA1992	351435	312363	296668	312363	28202.9		1.13788e+06	837766	911295	911295	156427		Cytoplasmic	Cytoplasmic
group 1	gi|54310279|ref|YP_131299.1|	17	18	1028.25	0.000111643	2.98701	bifunctional aconitate hydratase 2/2-methylisocitrate dehydratase [Photobacterium profundum SS9]	PBPRA3191	1.09429e+06	1.01723e+06	1.01735e+06	1.01735e+06	44455.9		3.5442e+06	2.96085e+06	2.8409e+06	2.96085e+06	376235		Cytoplasmic	Cytoplasmic
group 1	gi|54309720|ref|YP_130740.1|	2	2	115.27	0.0124956	2.95764	peptidase E [Photobacterium profundum SS9]	PBPRA2559	39515.3	43165.8	49816.8	43165.8	5223.09		80012.5	174972	136897	136897	47789		Cytoplasmic	Cytoplasmic
group 1	gi|54310545|ref|YP_131565.1|	11	11	618.47	0.000100503	2.94952	glutamine synthetase [Photobacterium profundum SS9]	PBPRA3492	2.20832e+06	2.23924e+06	2.53498e+06	2.23924e+06	180332		7.6189e+06	6.56901e+06	6.40725e+06	6.56901e+06	657842		Cytoplasmic	Cytoplasmic
group 1	gi|54302423|ref|YP_132416.1|	3	3	340.85	0.0114093	2.92137	putative lipoprotein [Photobacterium profundum SS9]	PBPRB0744	1.01113e+06	1.09176e+06	1.0052e+06	1.01113e+06	48353.7		4.41736e+06	2.63179e+06	2.03074e+06	2.63179e+06	1.24134e+06		OuterMembrane	Periplasmic
group 1	gi|54308285|ref|YP_129305.1|	6	6	498.43	0.000182416	2.91257	ATP phosphoribosyltransferase [Photobacterium profundum SS9]	PBPRA1092	339941	339161	334511	339161	2936.05		1.09759e+06	1.01491e+06	839718	1.01491e+06	131673		Cytoplasmic	Cytoplasmic
group 1	gi|54307632|ref|YP_128652.1|	4	4	298.7	0.0144799	2.90712	3-isopropylmalate dehydrogenase [Photobacterium profundum SS9]	PBPRA0418	135634	131488	138327	135634	3445.36		564245	371931	242513	371931	161887		Cytoplasmic	Cytoplasmic
group 1	gi|54309148|ref|YP_130168.1|	2	3	181.98	0.00307304	2.86878	putative cold shock-like protein cspG [Photobacterium profundum SS9]	PBPRA1962	360006	299920	295339	299920	36086		1.19563e+06	811032	733776	811032	247386		Cytoplasmic	Cytoplasmic
group 1	gi|54302390|ref|YP_132383.1|	2	2	78.81	2.12466e-05	2.8372	carboxypeptidase G2 [Photobacterium profundum SS9]	PBPRB0711	19399.3	19366	18738.9	19366	372.038		54697.3	58324.2	50129.2	54697.3	4106.51		Cytoplasmic	Cytoplasmic
group 1	gi|54310454|ref|YP_131474.1|	24	24	1782.39	2.29569e-06	2.83307	chaperonin GroEL [Photobacterium profundum SS9]	PBPRA3387	9.26355e+06	9.47575e+06	9.53403e+06	9.47575e+06	142350		2.8017e+07	2.60836e+07	2.59996e+07	2.60836e+07	1.14128e+06		Cytoplasmic	Cytoplasmic
group 1	gi|54310458|ref|YP_131478.1|	6	6	412.83	4.04391e-05	2.83192	aspartate ammonia-lyase [Photobacterium profundum SS9]	PBPRA3391	618328	576339	676359	618328	50223.7		1.85041e+06	1.75971e+06	1.68848e+06	1.75971e+06	81158.2		Cytoplasmic	Cytoplasmic
group 1	gi|54308519|ref|YP_129539.1|	5	5	354.63	0.000465306	2.82799	hypothetical protein PBPRA1326 [Photobacterium profundum SS9]	PBPRA1326	184570	197179	189398	189398	6362.15		507689	642228	465280	507689	92385		Cytoplasmic	Cytoplasmic
group 1	gi|54307930|ref|YP_128950.1|	6	9	477.51	0.00438658	2.82237	Ahp/CTSA family anti-oxidant protein [Photobacterium profundum SS9]	PBPRA0735	838368	695304	778984	778984	71875.1		2.93397e+06	1.71932e+06	1.87388e+06	1.87388e+06	661193		Cytoplasmic	Cytoplasmic
group 1	gi|54302850|ref|YP_132843.1|	3	3	158.47	0.000382124	2.80622	putative PmbA-related protein [Photobacterium profundum SS9]	PBPRB1171	56273.8	45426.9	51481.8	51481.8	5435.69		128222	162579	139063	139063	17564		Unknown	Extracellular
group 1	gi|54307995|ref|YP_129015.1|	6	6	381.91	0.00134452	2.77443	6,7-dimethyl-8-ribityllumazine synthase [Photobacterium profundum SS9]	PBPRA0800	634478	714719	678724	678724	40191.1		2.3498e+06	1.68547e+06	1.59106e+06	1.68547e+06	413505		Cytoplasmic	Cytoplasmic
group 1	gi|54302371|ref|YP_132364.1|	2	2	84.33	0.0133702	2.70661	aromatic amino acid aminotransferase [Photobacterium profundum SS9]	PBPRB0692	20673.4	13532.4	11275.1	13532.4	4906.07		51206.5	41870.3	30022.3	41870.3	10616.9		Cytoplasmic	Periplasmic
group 1	gi|161936277|ref|YP_131653.2|	3	3	235.47	0.00541277	2.69797	dihydroxy-acid dehydratase [Photobacterium profundum SS9]	PBPRA3595	65537.3	77195.8	78236.6	77195.8	7050.68		144224	257484	194463	194463	56750		Cytoplasmic	Cytoplasmic
group 1	gi|54303215|ref|YP_133208.1|	4	4	189.29	0.000365776	2.69599	Fatty acid/phospholipid biosynthesis enzyme [Photobacterium profundum SS9]	PBPRB1546	263741	226684	247112	247112	18560.9		683635	736189	568569	683635	85730.7		Unknown	Periplasmic
group 1	gi|54308055|ref|YP_129075.1|	6	6	338.01	0.00103043	2.68364	putative TyrA protein [Photobacterium profundum SS9]	PBPRA0860	489148	479672	450786	479672	19982.7		1.56656e+06	1.11534e+06	1.12781e+06	1.12781e+06	256985		Cytoplasmic	Cytoplasmic
group 1	gi|54309353|ref|YP_130373.1|	2	2	57.67	0.000794751	2.67812	hypothetical protein PBPRA2174 [Photobacterium profundum SS9]	PBPRA2174	201024	167770	177792	177792	17059		576559	466922	420340	466922	80202.3		Cytoplasmic	Cytoplasmic
group 1	gi|54310161|ref|YP_131181.1|	9	9	461.67	0.000240974	2.66634	oxaloacetate decarboxylase [Photobacterium profundum SS9]	PBPRA3051	420304	444658	418496	420304	14610.5		1.1676e+06	1.27215e+06	982385	1.1676e+06	146742		Cytoplasmic	Cytoplasmic
group 1	gi|54310632|ref|YP_131652.1|	4	4	216	0.000864829	2.65117	branched-chain amino acid aminotransferase [Photobacterium profundum SS9]	PBPRA3594	245292	253691	243569	245292	5415.72		802789	590753	575092	590753	127181		Cytoplasmic	Cytoplasmic
group 1	gi|54309739|ref|YP_130759.1|	7	7	371.76	0.000309494	2.62658	putative superoxide dismutase [Photobacterium profundum SS9]	PBPRA2578	3.18246e+06	3.2097e+06	3.2561e+06	3.2097e+06	37232.2		8.88942e+06	9.31392e+06	7.13856e+06	8.88942e+06	1.15311e+06		Periplasmic	Extracellular
group 1	gi|54308278|ref|YP_129298.1|	2	2	93.64	0.00254561	2.62439	bifunctional phosphoribosyl-AMP cyclohydrolase/phosphoribosyl-ATP pyrophosphatase protein [Photobacterium profundum SS9]	PBPRA1085	64332.5	91133.9	88807.3	88807.3	14847.8		187140	252708	201222	201222	34516.6		Cytoplasmic	Cytoplasmic
group 1	gi|54309180|ref|YP_130200.1|	2	2	141.98	0.00515956	2.62279	putative transcriptional regulator [Photobacterium profundum SS9]	PBPRA1995	49762	73997	75663	73997	14497		208924	171183	142935	171183	33107.9		Cytoplasmic	Cytoplasmic
group 1	gi|54308953|ref|YP_129973.1|	6	6	248.84	0.00312074	2.58287	aminopeptidase N [Photobacterium profundum SS9]	PBPRA1764	131180	106128	119099	119099	12528.5		390652	278819	251081	278819	73887.2		Cytoplasmic	Cytoplasmic
group 1	gi|54303450|ref|YP_133443.1|	12	12	922.32	4.30368e-05	2.5722	carbamate kinase [Photobacterium profundum SS9]	PBPRB1784	1.049e+06	929950	941655	941655	65614.1		2.65759e+06	2.45373e+06	2.40106e+06	2.45373e+06	135485		Unknown	Cytoplasmic
group 1	gi|47104052|ref|YP_015481.1|	2	2	146.3	0.00275562	2.54934	putative partitioning protein B [Photobacterium profundum SS9]	PBPRC0027	694294	597480	545878	597480	75347		1.95937e+06	1.39305e+06	1.33237e+06	1.39305e+06	345817		Cytoplasmic	Cytoplasmic
group 1	gi|54302752|ref|YP_132745.1|	3	3	161.02	0.00883792	2.52868	hypothetical protein PBPRB1073 [Photobacterium profundum SS9]	PBPRB1073	40843.2	44028.6	46104	44028.6	2649.81		151882	81831.8	97481.5	97481.5	36768.2		Cytoplasmic	Cytoplasmic
group 1	gi|54302456|ref|YP_132449.1|	4	4	241.58	0.00016206	2.48337	M20 family peptidase [Photobacterium profundum SS9]	PBPRB0777	128340	136007	134009	134009	3977.17		322150	369697	297417	322150	36735		Cytoplasmic	Cytoplasmic
group 1	gi|54307994|ref|YP_129014.1|	8	8	663.29	8.95083e-05	2.45845	putative 3,4-dihydroxy-2-butanone 4-phosphate synthase/GTP cyclohydrolase II [Photobacterium profundum SS9]	PBPRA0799	686172	676237	642978	676237	22622.2		1.77174e+06	1.67552e+06	1.48289e+06	1.67552e+06	147084		Cytoplasmic	Cytoplasmic
group 1	gi|54309795|ref|YP_130815.1|	3	3	339.51	0.00037958	2.45292	putative nucleoid DNA-binding protein [Photobacterium profundum SS9]	PBPRA2634	653268	615370	588823	615370	32388.3		1.72234e+06	1.50484e+06	1.32903e+06	1.50484e+06	197021		Cytoplasmic	Cytoplasmic
group 1	gi|54302849|ref|YP_132842.1|	3	3	165.27	0.0262644	2.44807	putative TldD protein [Photobacterium profundum SS9]	PBPRB1170	52572.4	65228	68575.2	65228	8440.55		93795.5	208780	153686	153686	57509		Cytoplasmic	Extracellular
group 1	gi|54308389|ref|YP_129409.1|	2	2	145.33	0.0104295	2.42884	acyl carrier protein [Photobacterium profundum SS9]	PBPRA1196	747835	835763	835432	835432	50669.9		2.66021e+06	1.80159e+06	1.41365e+06	1.80159e+06	637921		Cytoplasmic	Cytoplasmic
group 1	gi|54303040|ref|YP_133033.1|	7	7	390.68	0.000468082	2.42603	putative NADH-dependent flavin oxidoreductase [Photobacterium profundum SS9]	PBPRB1366	402579	383038	383195	383195	11236.8		1.00804e+06	1.03066e+06	796881	1.00804e+06	128938		Cytoplasmic	Cytoplasmic
group 1	gi|54307560|ref|YP_128580.1|	5	5	335.16	0.00069869	2.40721	50S ribosomal protein L15 [Photobacterium profundum SS9]	PBPRA0339	1.79589e+06	1.78396e+06	1.82653e+06	1.79589e+06	21960.8		5.16385e+06	3.87376e+06	3.97672e+06	3.97672e+06	716961		Cytoplasmic	Cytoplasmic
group 1	gi|54307689|ref|YP_128709.1|	13	13	918.28	0.00102739	2.40034	carbamate kinase [Photobacterium profundum SS9]	PBPRA0476	3.93249e+06	3.45693e+06	4.06719e+06	3.93249e+06	320603		7.62573e+06	9.73849e+06	1.01355e+07	9.73849e+06	1.34911e+06		Cytoplasmic	Cytoplasmic
group 1	gi|54307688|ref|YP_128708.1|	15	15	1255.18	0.00033269	2.39554	ornithine carbamoyltransferase [Photobacterium profundum SS9]	PBPRA0475	7.41076e+06	6.48185e+06	6.27553e+06	6.48185e+06	604732		1.79162e+07	1.55803e+07	1.48171e+07	1.55803e+07	1.61467e+06		Cytoplasmic	Cytoplasmic
group 1	gi|54310325|ref|YP_131345.1|	4	4	232.8	0.0087325	2.38764	50S ribosomal protein L13 [Photobacterium profundum SS9]	PBPRA3237	1.58055e+06	1.80774e+06	1.86987e+06	1.80774e+06	152304		5.62023e+06	3.74531e+06	3.18905e+06	3.74531e+06	1.2738e+06		Cytoplasmic	Periplasmic
group 1	gi|54308059|ref|YP_129079.1|	16	16	1000.66	0.000833961	2.35757	putative cysteine synthase A [Photobacterium profundum SS9]	PBPRA0864	5.44334e+06	5.21342e+06	4.90386e+06	5.21342e+06	270718		1.43582e+07	1.17267e+07	1.06004e+07	1.17267e+07	1.92848e+06		Cytoplasmic	Cytoplasmic
group 1	gi|71803679|ref|YP_132224.2|	2	2	77.51	0.0251081	2.34582	integrase [Photobacterium profundum SS9]	PBPRB0551	4547.48	4063.58	4631.67	4547.48	306.584		15253.5	7228.85	8582.72	8582.72	4295.88		Cytoplasmic	Cytoplasmic
group 1	gi|54302411|ref|YP_132404.1|	2	2	154.34	0.00185159	2.3296	Zn-dependent peptidase [Photobacterium profundum SS9]	PBPRB0732	28425.9	31466.5	25186.7	28425.9	3140.39		78520.8	62713.9	56965.5	62713.9	11162		CytoplasmicMembrane	OuterMembrane
group 1	gi|54308407|ref|YP_129427.1|	4	4	254.68	7.23303e-05	2.32539	putative inosine monophosphate dehydrogenase-related protein [Photobacterium profundum SS9]	PBPRA1214	295952	316356	305011	305011	10223.5		703817	771300	658004	703817	56992.6		Unknown	Cytoplasmic
group 1	gi|161936326|ref|YP_128854.2|	17	17	1234.47	0.000442337	2.32408	thymidine phosphorylase [Photobacterium profundum SS9]	PBPRA0631	1.64924e+06	1.44825e+06	1.42608e+06	1.44825e+06	122943		3.93137e+06	3.42831e+06	3.15346e+06	3.42831e+06	394495		Cytoplasmic	Cytoplasmic
group 1	gi|54309195|ref|YP_130215.1|	4	4	223.83	0.00215581	2.31976	putative molybdopterin biosynthesis protein MoeA [Photobacterium profundum SS9]	PBPRA2010	118624	133135	147783	133135	14579.5		323775	351419	251650	323775	51510.6		Cytoplasmic	Periplasmic
group 1	gi|54301733|ref|YP_131726.1|	2	2	97.14	0.000629564	2.30174	hypothetical protein PBPRB0053 [Photobacterium profundum SS9]	PBPRB0053	40086.7	32726.5	37316.3	37316.3	3717.41		84193.2	93693.9	75602.1	84193.2	9049.72		Cytoplasmic	Cytoplasmic
group 1	gi|54310259|ref|YP_131279.1|	5	5	259.13	0.00069461	2.29253	putative DnaK suppressor protein [Photobacterium profundum SS9]	PBPRA3171	264759	264103	283948	264759	11272.8		712694	617300	533393	617300	89711.9		Cytoplasmic	Cytoplasmic
group 1	gi|54307347|ref|YP_128367.1|	5	5	321.75	0.00153455	2.289	putative ferritin [Photobacterium profundum SS9]	PBPRA0126	789240	792751	860927	792751	40412.9		2.26315e+06	1.67303e+06	1.65566e+06	1.67303e+06	345827		Cytoplasmic	Cytoplasmic
group 1	gi|54308918|ref|YP_129938.1|	4	4	309.25	0.00053879	2.28387	2-amino-3-ketobutyrate coenzyme A ligase [Photobacterium profundum SS9]	PBPRA1729	307895	322481	316866	316866	7356.98		616375	809386	737612	737612	97556		Cytoplasmic	Cytoplasmic
group 1	gi|54310379|ref|YP_131399.1|	6	6	385.93	0.0106421	2.2831	putative Serine-pyruvate aminotransferase/ aspartate aminotransferase [Photobacterium profundum SS9]	PBPRA3292	401736	417512	482509	417512	42813.2		698744	1.23272e+06	1.04057e+06	1.04057e+06	270462		Cytoplasmic	Cytoplasmic
group 1	gi|54308426|ref|YP_129446.1|	2	2	79.2	6.38154e-05	2.28257	dipeptidase [Photobacterium profundum SS9]	PBPRA1233	57032.4	59413.2	62277.8	59413.2	2626.39		128644	132529	146776	132529	9546.74		Unknown	Periplasmic
group 1	gi|54307811|ref|YP_128831.1|	2	2	142.92	0.000632063	2.26868	putative phosphoglucomutase/phosphomannomutasefamily protein MrsA [Photobacterium profundum SS9]	PBPRA0606	195193	172604	165985	172604	15314		460270	369606	381105	381105	49361.7		Cytoplasmic	Cytoplasmic
group 1	gi|54302322|ref|YP_132315.1|	3	3	213.49	0.00393791	2.25978	outer membrane protein OmpA [Photobacterium profundum SS9]	PBPRB0642	711938	726901	755224	726901	21983.7		2.0766e+06	1.56217e+06	1.31933e+06	1.56217e+06	386669		OuterMembrane	OuterMembrane
group 1	gi|54309766|ref|YP_130786.1|	5	5	260.62	0.00146931	2.23985	putative Ser protein kinase [Photobacterium profundum SS9]	PBPRA2605	239579	199696	190837	199696	25964.6		537655	460945	412753	460945	62991.3		Cytoplasmic	Cytoplasmic
group 1	gi|54301736|ref|YP_131729.1|	2	2	68.2	0.000331019	2.23408	hypothetical protein PBPRB0056 [Photobacterium profundum SS9]	PBPRB0056	167674	209988	199671	199671	22063.2		436996	438199	414610	436996	13285.1		Unknown	Cytoplasmic
group 1	gi|54308677|ref|YP_129697.1|	6	14	1065.84	0.000623299	2.22801	molecular chaperone DnaK [Photobacterium profundum SS9]	PBPRA1484	263265	273852	272981	272981	5877.02		621050	671792	512067	621050	81612.7		Cytoplasmic	Cytoplasmic
group 1	gi|54309386|ref|YP_130406.1|	3	4	283.87	0.00587114	2.21761	glyceraldehyde-3-phosphate dehydrogenase [Photobacterium profundum SS9]	PBPRA2208	160776	150327	201967	160776	27302.7		398574	441281	297932	398574	73600.1		Cytoplasmic	Cytoplasmic
group 1	gi|54307557|ref|YP_128577.1|	3	3	188.26	0.00880376	2.17591	50S ribosomal protein L18 [Photobacterium profundum SS9]	PBPRA0336	766782	726387	578792	726387	98958.3		1.36184e+06	1.22683e+06	1.91972e+06	1.36184e+06	367323		Cytoplasmic	Cytoplasmic
group 1	gi|54307488|ref|YP_128508.1|	6	6	270.32	0.00109651	2.15591	acetylglutamate kinase [Photobacterium profundum SS9]	PBPRA0267	325858	305992	389260	325858	43489.7		656254	794153	751018	751018	70541.9		Cytoplasmic	Cytoplasmic
group 1	gi|54310023|ref|YP_131043.1|	5	5	394.44	0.00104989	2.1375	dihydrodipicolinate synthase [Photobacterium profundum SS9]	PBPRA2898	509373	552843	579845	552843	35555		1.27168e+06	1.24773e+06	990491	1.24773e+06	155891		Cytoplasmic	Cytoplasmic
group 1	gi|54301742|ref|YP_131735.1|	2	2	110.27	3.7008e-05	2.11266	purine nucleoside phosphorylase [Photobacterium profundum SS9]	PBPRB0062	93357.4	97989.1	101564	97989.1	4114.79		195937	206755	216129	206755	10104.8		Cytoplasmic	Cytoplasmic
group 1	gi|54309973|ref|YP_130993.1|	8	8	443.14	0.000142023	2.10517	putative thioredoxin-like protein [Photobacterium profundum SS9]	PBPRA2819	213986	243130	233731	233731	14875.1		459185	518957	476209	476209	30794.8		Cytoplasmic	Cytoplasmic
group 1	gi|54303515|ref|YP_133508.1|	3	6	325.34	0.0096418	2.1032	putative cold shock-like protein [Photobacterium profundum SS9]	PBPRB1858	1.60901e+06	1.12492e+06	928506	1.12492e+06	350241		2.75593e+06	2.4495e+06	2.4974e+06	2.4974e+06	164841		Cytoplasmic	Cytoplasmic
group 1	gi|54310502|ref|YP_131522.1|	4	4	259.05	0.00334718	2.10228	50S ribosomal protein L11 [Photobacterium profundum SS9]	PBPRA3436	3.82242e+06	4.06064e+06	4.1972e+06	4.06064e+06	189672		1.04732e+07	7.60979e+06	7.3131e+06	7.60979e+06	1.74518e+06		Cytoplasmic	Periplasmic
group 1	gi|161936343|ref|YP_133491.2|	10	10	759.09	0.000704269	2.09407	acetoacetyl-CoA reductase [Photobacterium profundum SS9]	PBPRB1841	4.58147e+06	4.60491e+06	4.45002e+06	4.58147e+06	83483.2		1.07349e+07	9.59089e+06	8.22973e+06	9.59089e+06	1.25417e+06		Cytoplasmic	Cytoplasmic
group 1	gi|54307690|ref|YP_128710.1|	21	21	1229.33	0.00205471	2.0813	arginine deiminase [Photobacterium profundum SS9]	PBPRA0477	9.50171e+06	8.72103e+06	9.06012e+06	9.06012e+06	391460		2.27125e+07	1.76777e+07	1.63936e+07	1.76777e+07	3.33982e+06		Cytoplasmic	Cytoplasmic
group 1	gi|54302555|ref|YP_132548.1|	3	3	109.65	0.00275645	2.05414	hypothetical protein PBPRB0876 [Photobacterium profundum SS9]	PBPRB0876	36176.3	25416	27874.2	27874.2	5638.42		64502.2	57488	61786.3	61786.3	3536.71		Unknown	Cytoplasmic
group 1	gi|54308244|ref|YP_129264.1|	4	4	172.58	0.00178864	2.04203	succinyl-CoA synthetase subunit alpha [Photobacterium profundum SS9]	PBPRA1051	387929	352871	353575	353575	20040.3		862671	741328	630753	741328	116001		Cytoplasmic	Cytoplasmic
group 1	gi|54309115|ref|YP_130135.1|	2	2	129.35	0.00715377	2.03847	putative xanthine/uracil permease [Photobacterium profundum SS9]	PBPRA1929	41236.1	42114.9	36174.4	41236.1	3206.28		103035	67870.3	72743.6	72743.6	19051.9		CytoplasmicMembrane	InnerMembrane
group 1	gi|54310010|ref|YP_131030.1|	4	4	344.46	0.00228948	2.03536	leucyl-tRNA synthetase [Photobacterium profundum SS9]	PBPRA2885	159406	156872	165390	159406	4373.76		392792	306054	281522	306054	58461.5		Cytoplasmic	Cytoplasmic
group 1	gi|54307548|ref|YP_128568.1|	7	7	424.06	0.0047398	2.01236	50S ribosomal protein L16 [Photobacterium profundum SS9]	PBPRA0327	2.78904e+06	2.48442e+06	2.31904e+06	2.48442e+06	238414		6.25444e+06	4.49056e+06	4.53381e+06	4.53381e+06	1.00612e+06		Cytoplasmic	Cytoplasmic
group 1	gi|54310320|ref|YP_131340.1|	5	5	391.67	0.0157632	2.00646	stringent starvation protein A [Photobacterium profundum SS9]	PBPRA3232	450080	447278	511456	450080	36271.4		1.24832e+06	853250	725156	853250	272697		Cytoplasmic	Cytoplasmic
group 1	gi|54310128|ref|YP_131148.1|	36	37	2852.44	0.00339107	2.00477	putative clpB, ATPase with chaperone activity [Photobacterium profundum SS9]	PBPRA3018	7.37686e+06	7.24203e+06	7.60106e+06	7.37686e+06	181358		1.81878e+07	1.35719e+07	1.27861e+07	1.35719e+07	2.91842e+06		Cytoplasmic	Cytoplasmic
group 1	gi|54310488|ref|YP_131508.1|	4	4	395.64	0.00840701	1.97007	putative DNA-binding protein HU-alpha [Photobacterium profundum SS9]	PBPRA3422	1.76992e+06	1.7502e+06	1.7987e+06	1.76992e+06	24391.4		4.48345e+06	3.10345e+06	2.89154e+06	3.10345e+06	864436		Cytoplasmic	Periplasmic
group 1	gi|54307551|ref|YP_128571.1|	3	3	268.98	0.00533534	1.96848	50S ribosomal protein L14 [Photobacterium profundum SS9]	PBPRA0330	2.05254e+06	1.89287e+06	1.91082e+06	1.91082e+06	87464.4		4.78257e+06	3.47717e+06	3.26809e+06	3.47717e+06	820714		Cytoplasmic	Cytoplasmic
group 1	gi|54307556|ref|YP_128576.1|	7	7	608.12	2.79512e-05	1.96564	50S ribosomal protein L6 [Photobacterium profundum SS9]	PBPRA0335	2.97268e+06	3.28209e+06	3.25115e+06	3.25115e+06	170407		6.2208e+06	6.22576e+06	6.2387e+06	6.22576e+06	9240.84		Cytoplasmic	Cytoplasmic
group 1	gi|54308365|ref|YP_129385.1|	7	7	393.62	0.000344057	1.95677	AsmA protein [Photobacterium profundum SS9]	PBPRA1172	537026	562978	545557	545557	13227.3		1.18108e+06	1.07027e+06	968651	1.07027e+06	106246		OuterMembrane	OuterMembrane
group 1	gi|54309747|ref|YP_130767.1|	2	2	150.58	0.00114067	1.95062	hypothetical protein PBPRA2586 [Photobacterium profundum SS9]	PBPRA2586	107471	109161	124703	109161	9499		250115	201052	214650	214650	25330.9		Unknown	Cytoplasmic
group 1	gi|54307567|ref|YP_128587.1|	5	5	362.36	0.0080531	1.93954	50S ribosomal protein L17 [Photobacterium profundum SS9]	PBPRA0346	2.01956e+06	2.01243e+06	1.84374e+06	2.01243e+06	99518		4.82742e+06	3.31578e+06	3.25301e+06	3.31578e+06	891420		Cytoplasmic	Cytoplasmic
group 1	gi|54309508|ref|YP_130528.1|	5	5	275.3	0.000452077	1.92785	aromatic amino acid aminotransferase [Photobacterium profundum SS9]	PBPRA2341	530145	567420	578854	567420	25471.6		960850	1.12742e+06	1.14362e+06	1.12742e+06	101170		Cytoplasmic	Cytoplasmic
group 1	gi|54307546|ref|YP_128566.1|	5	5	613.83	0.0017866	1.92046	50S ribosomal protein L22 [Photobacterium profundum SS9]	PBPRA0325	2.18946e+06	2.31685e+06	2.26067e+06	2.26067e+06	63841.3		5.05043e+06	4.17695e+06	3.76835e+06	4.17695e+06	654936		Cytoplasmic	Cytoplasmic
group 1	gi|54307544|ref|YP_128564.1|	7	7	492.8	0.017035	1.91186	50S ribosomal protein L2 [Photobacterium profundum SS9]	PBPRA0323	2.02698e+06	2.00985e+06	2.08924e+06	2.02698e+06	41780.2		5.20116e+06	3.14014e+06	3.37092e+06	3.37092e+06	1.12923e+06		Cytoplasmic	Periplasmic
group 1	gi|54307469|ref|YP_128489.1|	6	8	396.15	0.0215069	1.91089	glycerol kinase [Photobacterium profundum SS9]	PBPRA0248	503535	416551	409249	416551	52455.2		1.05511e+06	870228	614876	870228	221056		Cytoplasmic	Cytoplasmic
group 1	gi|54308283|ref|YP_129303.1|	2	2	165.27	0.0282691	1.89806	histidinol-phosphate aminotransferase [Photobacterium profundum SS9]	PBPRA1090	52976.3	58559.3	55383	55383	2800.37		73356.7	107832	135632	107832	31197.2		Cytoplasmic	OuterMembrane
group 1	gi|54307489|ref|YP_128509.1|	16	16	1163.95	0.00423773	1.89127	argininosuccinate synthase [Photobacterium profundum SS9]	PBPRA0268	6.0195e+06	6.16911e+06	6.1908e+06	6.16911e+06	93272.9		1.41406e+07	1.05716e+07	1.00482e+07	1.05716e+07	2.22711e+06		Cytoplasmic	Cytoplasmic
group 1	gi|54307935|ref|YP_128955.1|	3	3	111.55	0.00525332	1.8812	putative acetoin utilization protein AcuB [Photobacterium profundum SS9]	PBPRA0740	370965	337449	365397	365397	17960		824291	580445	615322	615322	131875		Cytoplasmic	Cytoplasmic
group 1	gi|161936305|ref|YP_130356.2|	3	3	209.68	0.00358788	1.86229	phenylalanyl-tRNA synthetase subunit alpha [Photobacterium profundum SS9]	PBPRA2156	120618	161649	161843	161649	23745.4		281706	286601	258756	281706	14865.9		Cytoplasmic	Cytoplasmic
group 1	gi|54301735|ref|YP_131728.1|	6	6	466.56	0.0201576	1.85866	hypothetical protein PBPRB0055 [Photobacterium profundum SS9]	PBPRB0055	1.19316e+06	1.14878e+06	990323	1.14878e+06	106632		2.70707e+06	1.65472e+06	1.83176e+06	1.83176e+06	563464		Cytoplasmic	Cytoplasmic
group 1	gi|54302699|ref|YP_132692.1|	12	12	871.07	0.000891319	1.84859	putative protease [Photobacterium profundum SS9]	PBPRB1020	3.3452e+06	2.90759e+06	3.08494e+06	3.08494e+06	220109		6.19658e+06	5.91901e+06	5.14601e+06	5.91901e+06	544406		Cytoplasmic	Cytoplasmic
group 1	gi|54308229|ref|YP_129249.1|	2	2	175.15	0.00115618	1.84799	flavodoxin FldA [Photobacterium profundum SS9]	PBPRA1036	153993	168217	154094	154094	8183.44		259179	327442	293587	293587	34131.9		Cytoplasmic	Cytoplasmic
group 1	gi|54310282|ref|YP_131302.1|	7	7	483.42	0.00198012	1.83209	dihydrolipoamide dehydrogenase [Photobacterium profundum SS9]	PBPRA3194	802908	835459	881545	835459	39512.4		1.73638e+06	1.55694e+06	1.32338e+06	1.55694e+06	207088		Cytoplasmic	Cytoplasmic
group 1	gi|54307552|ref|YP_128572.1|	4	4	210.44	0.00930653	1.81359	50S ribosomal protein L24 [Photobacterium profundum SS9]	PBPRA0331	778661	843826	693060	778661	75613.8		1.70709e+06	1.1729e+06	1.31947e+06	1.31947e+06	276010		Cytoplasmic	Cytoplasmic
group 1	gi|54310081|ref|YP_131101.1|	6	6	406.35	0.00205432	1.80828	ribosome recycling factor [Photobacterium profundum SS9]	PBPRA2965	960379	905406	941032	941032	27885.4		1.96332e+06	1.61229e+06	1.4999e+06	1.61229e+06	241736		Cytoplasmic	Cytoplasmic
group 1	gi|54308056|ref|YP_129076.1|	7	7	395.94	0.0188437	1.79432	glucose-specific PTS system component [Photobacterium profundum SS9]	PBPRA0861	2.89041e+06	2.92325e+06	3.03716e+06	2.92325e+06	77016		6.70229e+06	5.14865e+06	4.03021e+06	5.14865e+06	1.34193e+06		Cytoplasmic	Cytoplasmic
group 1	gi|54308282|ref|YP_129302.1|	5	5	260.21	0.00203338	1.79385	imidazole glycerol-phosphate dehydratase/histidinol phosphatase [Photobacterium profundum SS9]	PBPRA1089	198507	201660	209984	201660	5929.23		408784	373564	312172	373564	48892.9		Cytoplasmic	Cytoplasmic
group 1	gi|54302101|ref|YP_132094.1|	5	5	281.36	0.0337187	1.78084	maltose ABC transporter periplasmic protein [Photobacterium profundum SS9]	PBPRB0421	117511	160509	155302	155302	23466.8		191152	263082	317444	263082	63349.3		Periplasmic	Periplasmic
group 1	gi|54308018|ref|YP_129038.1|	9	9	607.03	0.00991221	1.77634	Na(+)-translocating NADH-quinone reductase subunit A [Photobacterium profundum SS9]	PBPRA0823	943133	907447	841007	907447	51829.3		1.97042e+06	1.33303e+06	1.47774e+06	1.47774e+06	334150		Cytoplasmic	Cytoplasmic
group 1	gi|54307424|ref|YP_128444.1|	3	3	127.62	0.0122222	1.77304	putative ribosomal protein L28 [Photobacterium profundum SS9]	PBPRA0203	1.16026e+06	990486	1.01956e+06	1.01956e+06	90797.1		2.34398e+06	1.62283e+06	1.65427e+06	1.65427e+06	407584		Cytoplasmic	Cytoplasmic
group 1	gi|54307609|ref|YP_128629.1|	3	3	113.39	0.0293143	1.76664	50S ribosomal protein L27 [Photobacterium profundum SS9]	PBPRA0395	324555	456847	379842	379842	66442.7		873946	623118	554433	623118	168187		Cytoplasmic	Cytoplasmic
group 1	gi|54307293|ref|YP_128313.1|	2	2	68.6	0.00422991	1.76579	glycyl-tRNA synthetase subunit alpha [Photobacterium profundum SS9]	PBPRA0056	235433	217599	263109	235433	22931.6		490494	383529	390534	390534	59836.7		Cytoplasmic	Cytoplasmic
group 1	gi|54308388|ref|YP_129408.1|	6	6	484.91	0.00123659	1.76567	3-ketoacyl-(acyl-carrier-protein) reductase [Photobacterium profundum SS9]	PBPRA1195	518292	569165	593565	569165	38404.7		948395	1.10308e+06	916648	948395	99745.4		Cytoplasmic	Cytoplasmic
group 1	gi|54308361|ref|YP_129381.1|	6	6	357.75	0.00255698	1.76409	methionyl-tRNA synthetase [Photobacterium profundum SS9]	PBPRA1168	260556	298543	283698	283698	19144.3		571245	460583	454939	460583	65581.1		Cytoplasmic	Cytoplasmic
group 1	gi|54302122|ref|YP_132115.1|	3	3	193.41	0.00359815	1.74478	anaerobic ribonucleoside triphosphate reductase [Photobacterium profundum SS9]	PBPRB0442	50780.7	44767.2	37941	44767.2	6424.15		81179	72200.4	79529.6	79529.6	4779.31		Cytoplasmic	Cytoplasmic
group 1	gi|54310399|ref|YP_131419.1|	5	5	217.89	0.00410264	1.74214	phosphoadenosine phosphosulfate reductase [Photobacterium profundum SS9]	PBPRA3319	100653	94126.4	108859	100653	7382.14		192139	188446	148396	188446	24259.2		Cytoplasmic	Cytoplasmic
group 1	gi|54308384|ref|YP_129404.1|	2	2	225.01	0.0240775	1.74137	50S ribosomal protein L32 [Photobacterium profundum SS9]	PBPRA1191	1.27896e+06	1.37294e+06	1.34516e+06	1.34516e+06	48280.1		3.05318e+06	1.96926e+06	1.93793e+06	1.96926e+06	635040		Cytoplasmic	Cytoplasmic
group 1	gi|54310501|ref|YP_131521.1|	11	11	630.67	0.00190173	1.73982	50S ribosomal protein L1 [Photobacterium profundum SS9]	PBPRA3435	2.40376e+06	2.35851e+06	2.35985e+06	2.35985e+06	25744.2		4.77085e+06	3.8428e+06	3.77752e+06	3.8428e+06	555616		Cytoplasmic	Cytoplasmic
group 1	gi|54307541|ref|YP_128561.1|	6	6	503.78	0.00189321	1.73846	50S ribosomal protein L3 [Photobacterium profundum SS9]	PBPRA0320	4.15006e+06	3.78915e+06	4.26111e+06	4.15006e+06	246760		7.95701e+06	6.32751e+06	6.92531e+06	6.92531e+06	824320		Cytoplasmic	Cytoplasmic
group 1	gi|54310284|ref|YP_131304.1|	7	8	446.78	0.0205106	1.73173	pyruvate dehydrogenase subunit E1 [Photobacterium profundum SS9]	PBPRA3196	309225	290098	306173	306173	10275.7		673436	421580	473056	473056	133062		Cytoplasmic	Cytoplasmic
group 1	gi|54310155|ref|YP_131175.1|	3	3	217.94	0.0121246	1.71591	S-ribosylhomocysteinase [Photobacterium profundum SS9]	PBPRA3045	525755	486314	462601	486314	31901.9		1.01384e+06	836838	679724	836838	167159		Cytoplasmic	Cytoplasmic
group 1	gi|54302092|ref|YP_132085.1|	2	2	93.74	0.0444293	1.7142	putative glycogen protein GlgX [Photobacterium profundum SS9]	PBPRB0412	7036.89	8286.23	10792.3	8286.23	1912.44		19039.3	13714.7	12013.2	13714.7	3665.43		Cytoplasmic	Cytoplasmic
group 1	gi|54307542|ref|YP_128562.1|	6	6	493.18	0.000471366	1.70669	50S ribosomal protein L4 [Photobacterium profundum SS9]	PBPRA0321	3.08646e+06	3.28455e+06	3.31926e+06	3.28455e+06	125596		6.01328e+06	5.17198e+06	5.35302e+06	5.35302e+06	442813		Cytoplasmic	Cytoplasmic
group 1	gi|54310060|ref|YP_131080.1|	3	3	236.59	0.00149708	1.70123	prolyl-tRNA synthetase [Photobacterium profundum SS9]	PBPRA2944	120070	143391	144276	143391	13727		227016	246396	220243	227016	13573.3		Cytoplasmic	Cytoplasmic
group 1	gi|54307555|ref|YP_128575.1|	4	4	246.19	0.00960286	1.69813	30S ribosomal protein S8 [Photobacterium profundum SS9]	PBPRA0334	3.08825e+06	2.88483e+06	2.92786e+06	2.92786e+06	107204		6.13418e+06	4.73738e+06	4.24335e+06	4.73738e+06	980676		Cytoplasmic	Cytoplasmic
group 1	gi|54310486|ref|YP_131506.1|	4	4	310.59	0.00972004	1.69686	phosphoribosylamine--glycine ligase [Photobacterium profundum SS9]	PBPRA3420	251814	237704	248984	248984	7464.85		505065	346023	402043	402043	80670.4		Cytoplasmic	Cytoplasmic
group 1	gi|161936320|ref|YP_129259.2|	2	3	149.13	0.0446515	1.69637	succinate dehydrogenase flavoprotein subunit [Photobacterium profundum SS9]	PBPRA1046	35633.7	34932.1	31107.4	34932.1	2436.15		41924.9	75156.1	55394.1	55394.1	16714.6		CytoplasmicMembrane	Cytoplasmic
group 1	gi|54310227|ref|YP_131247.1|	14	14	1562.66	0.0042848	1.6878	fructose-bisphosphate aldolase [Photobacterium profundum SS9]	PBPRA3130	1.39417e+07	1.32598e+07	1.35055e+07	1.35055e+07	345320		2.67704e+07	2.20467e+07	1.98881e+07	2.20467e+07	3.5199e+06		Cytoplasmic	Cytoplasmic
group 1	gi|54303438|ref|YP_133431.1|	15	16	1045.46	0.00169927	1.68653	endoribonuclease L-PSP [Photobacterium profundum SS9]	PBPRB1772	3.92609e+06	3.62531e+06	3.81946e+06	3.81946e+06	152498		7.17249e+06	6.27513e+06	5.72973e+06	6.27513e+06	728496		Cytoplasmic	Cytoplasmic
group 1	gi|161936280|ref|YP_131520.2|	8	8	455.52	0.00322464	1.67799	50S ribosomal protein L10 [Photobacterium profundum SS9]	PBPRA3434	1.34979e+06	1.63873e+06	1.73135e+06	1.63873e+06	199024		2.81079e+06	2.50561e+06	2.60349e+06	2.60349e+06	155828		Cytoplasmic	Cytoplasmic
group 1	gi|54303221|ref|YP_133214.1|	3	3	83.75	0.0370174	1.6774	putative aminopeptidase 1 [Photobacterium profundum SS9]	PBPRB1552	97178.1	64166.4	66952.5	66952.5	18308.1		151384	127258	104304	127258	23542.7		Cytoplasmic	Cytoplasmic
group 1	gi|54302010|ref|YP_132003.1|	12	12	730.02	0.0042538	1.6761	putative anaerobic dimethyl sulfoxide reductase, subunit A [Photobacterium profundum SS9]	PBPRB0330	1.81856e+06	1.70324e+06	1.7885e+06	1.7885e+06	59823.1		3.32619e+06	3.0726e+06	2.5018e+06	3.0726e+06	422247		CytoplasmicMembrane	Periplasmic
group 1	gi|54310177|ref|YP_131197.1|	19	19	2133.49	0.00200674	1.67034	phosphopyruvate hydratase [Photobacterium profundum SS9]	PBPRA3079	2.17279e+07	2.21456e+07	2.47434e+07	2.21456e+07	1.63382e+06		4.10985e+07	3.95909e+07	3.39242e+07	3.95909e+07	3.78275e+06		Cytoplasmic	Cytoplasmic
group 1	gi|54301748|ref|YP_131741.1|	2	2	65.68	0.018436	1.66754	putative chloramphenicol acetyltransferase [Photobacterium profundum SS9]	PBPRB0068	95988.7	89365.8	73273.6	89365.8	11681.9		173445	135937	121891	135937	26651.8		Cytoplasmic	Cytoplasmic
group 1	gi|54303405|ref|YP_133398.1|	3	3	135.94	0.0316408	1.65388	putative transcriptional regulator [Photobacterium profundum SS9]	PBPRB1738	155682	141141	156243	155682	8561.87		326561	212585	210171	212585	66512		Cytoplasmic	OuterMembrane
group 1	gi|161936309|ref|YP_130045.2|	4	4	300.7	0.0142055	1.6477	universal stress protein UspE [Photobacterium profundum SS9]	PBPRA1839	1.11846e+06	1.21019e+06	1.10005e+06	1.11846e+06	58995.1		2.30303e+06	1.78123e+06	1.56522e+06	1.78123e+06	379322		Cytoplasmic	Cytoplasmic
group 1	gi|54308225|ref|YP_129245.1|	2	2	130.2	0.0120702	1.64089	putative PTS permease for N-acetylglucosamine and glucose [Photobacterium profundum SS9]	PBPRA1032	131396	124773	160016	131396	18731		267114	204261	211539	211539	34380.1		CytoplasmicMembrane	InnerMembrane
group 1	gi|161936319|ref|YP_129300.2|	5	5	273.23	0.00913813	1.63718	1-(5-phosphoribosyl)-5-[(5-phosphoribosylamino)methylideneamino] imidazole-4-carboxamide isomerase [Photobacterium profundum SS9]	PBPRA1087	347772	322980	300463	322980	23663.5		633167	484712	472173	484712	89550		Cytoplasmic	Cytoplasmic
group 1	gi|54308662|ref|YP_129682.1|	16	16	815.78	0.00025176	1.63677	phosphoribosylaminoimidazole-succinocarboxamide synthase [Photobacterium profundum SS9]	PBPRA1469	1.60792e+06	1.6068e+06	1.64259e+06	1.60792e+06	20348		2.85694e+06	2.58466e+06	2.50873e+06	2.58466e+06	183098		Cytoplasmic	Cytoplasmic
group 1	gi|54308955|ref|YP_129975.1|	2	2	103.44	0.00770778	1.63181	putative NAD-glutamate dehydrogenase [Photobacterium profundum SS9]	PBPRA1766	42448.7	36037.1	42911.1	42448.7	3842.17		66661.4	74743.6	56692.2	66661.4	9042.11		Cytoplasmic	Cytoplasmic
group 1	gi|54309179|ref|YP_130199.1|	5	5	346.1	0.0169882	1.62812	aspartate/ornithine carbamoyltransferase family protein [Photobacterium profundum SS9]	PBPRA1994	349945	373326	426520	373326	39242.7		499005	701695	671299	671299	109310		Cytoplasmic	Cytoplasmic
group 1	gi|54307559|ref|YP_128579.1|	2	2	134	0.00226103	1.62063	50S ribosomal protein L30 [Photobacterium profundum SS9]	PBPRA0338	27486	32553.8	34397.2	32553.8	3578.76		52874.5	49551	50621.5	50621.5	1696.48		Cytoplasmic	Cytoplasmic
group 1	gi|54310537|ref|YP_131557.1|	8	8	557.64	0.00359854	1.62016	Hsp33-like chaperonin [Photobacterium profundum SS9]	PBPRA3484	997704	1.01123e+06	1.00353e+06	1.00353e+06	6783.6		1.87933e+06	1.55134e+06	1.45002e+06	1.55134e+06	224410		Cytoplasmic	Cytoplasmic
group 1	gi|54307660|ref|YP_128680.1|	3	4	274.97	0.00381329	1.61757	putative methyl-accepting chemotaxis protein [Photobacterium profundum SS9]	PBPRA0447	121108	120406	139939	121108	11080.5		230412	200426	186189	200426	22574.3		Unknown	InnerMembrane
group 1	gi|54308057|ref|YP_129077.1|	24	25	1679.17	0.00779145	1.59452	phosphoenolpyruvate-protein phosphotransferase [Photobacterium profundum SS9]	PBPRA0862	3.3632e+06	3.6893e+06	3.9788e+06	3.6893e+06	307984		5.73053e+06	6.74081e+06	5.11826e+06	5.73053e+06	819373		Cytoplasmic	Cytoplasmic
group 1	gi|54307547|ref|YP_128567.1|	9	9	808.99	0.0036025	1.59403	30S ribosomal protein S3 [Photobacterium profundum SS9]	PBPRA0326	8.51045e+06	9.10411e+06	8.87662e+06	8.87662e+06	299521		1.61183e+07	1.26461e+07	1.34632e+07	1.34632e+07	1.81534e+06		Cytoplasmic	Cytoplasmic
group 1	gi|54302997|ref|YP_132990.1|	7	7	434.72	0.00286656	1.59391	putative glycine cleavage system T protein [Photobacterium profundum SS9]	PBPRB1319	863434	840253	938939	863434	51603.1		1.56575e+06	1.38598e+06	1.26037e+06	1.38598e+06	153487		Cytoplasmic	Cytoplasmic
group 1	gi|54307545|ref|YP_128565.1|	3	3	183.29	0.0239246	1.59152	30S ribosomal protein S19 [Photobacterium profundum SS9]	PBPRA0324	694268	731256	733500	731256	22031.6		1.42795e+06	1.07662e+06	931547	1.07662e+06	255245		Cytoplasmic	Periplasmic
group 1	gi|54307553|ref|YP_128573.1|	10	10	600.92	0.0299112	1.58973	50S ribosomal protein L5 [Photobacterium profundum SS9]	PBPRA0332	3.55452e+06	3.54019e+06	3.42933e+06	3.54019e+06	68519.8		7.15661e+06	4.85348e+06	4.72034e+06	4.85348e+06	1.36977e+06		Cytoplasmic	Cytoplasmic
group 1	gi|54307598|ref|YP_128618.1|	2	2	71.87	0.00797868	1.58835	fructose-1,6-bisphosphatase [Photobacterium profundum SS9]	PBPRA0384	241864	224420	222319	224420	10729.2		429499	344949	319294	344949	57666		Cytoplasmic	Extracellular
group 1	gi|54310009|ref|YP_131029.1|	4	4	239.64	0.0178675	1.58597	hypothetical protein PBPRA2884 [Photobacterium profundum SS9]	PBPRA2884	553896	467562	457925	467562	52847.1		946159	705013	695090	705013	142177		Cytoplasmic	Cytoplasmic
group 1	gi|161936281|ref|YP_131519.2|	4	4	284.32	0.0367969	1.57811	50S ribosomal protein L7/L12 [Photobacterium profundum SS9]	PBPRA3433	1.55085e+06	1.81706e+06	2.13697e+06	1.81706e+06	293469		2.29255e+06	3.34655e+06	3.04819e+06	3.04819e+06	543282		Unknown	Cytoplasmic
group 1	gi|54309783|ref|YP_130803.1|	5	5	209.2	0.00644045	1.57352	O-succinylbenzoate synthase [Photobacterium profundum SS9]	PBPRA2622	223374	233819	230564	230564	5344.28		381538	397626	303032	381538	50613.1		Cytoplasmic	Cytoplasmic
group 1	gi|47104051|ref|YP_015480.1|	2	2	60.5	0.0307416	1.57072	putative partitioning protein A [Photobacterium profundum SS9]	PBPRC0026	43676.3	41657.4	45034.5	43676.3	1699.28		53257.5	83827.6	67686.5	67686.5	15293		Cytoplasmic	Cytoplasmic
group 1	gi|54307933|ref|YP_128953.1|	6	6	193.3	0.0111435	1.56317	isocitrate lyase [Photobacterium profundum SS9]	PBPRA0738	567344	509740	477029	509740	45725.7		951549	724012	753786	753786	123673		Cytoplasmic	Cytoplasmic
group 1	gi|54309034|ref|YP_130054.1|	10	10	718.97	0.00940573	1.55877	peptidase T [Photobacterium profundum SS9]	PBPRA1848	1.18591e+06	1.18194e+06	1.24112e+06	1.18591e+06	33082.7		2.05235e+06	2.02463e+06	1.54857e+06	2.02463e+06	283193		Cytoplasmic	Cytoplasmic
group 1	gi|54307490|ref|YP_128510.1|	11	11	639.86	0.00821015	1.55625	bifunctional argininosuccinate lyase/N-acetylglutamate synthase [Photobacterium profundum SS9]	PBPRA0269	1.00113e+06	1.05645e+06	1.02848e+06	1.02848e+06	27661.7		1.77017e+06	1.33489e+06	1.69763e+06	1.69763e+06	233206		Cytoplasmic	Cytoplasmic
group 1	gi|161936335|ref|YP_128585.2|	8	8	445.05	0.00760082	1.55115	30S ribosomal protein S4 [Photobacterium profundum SS9]	PBPRA0344	2.78462e+06	2.6294e+06	2.80175e+06	2.78462e+06	94948.9		4.99174e+06	3.85389e+06	3.89828e+06	3.89828e+06	644506		Cytoplasmic	Cytoplasmic
group 1	gi|54301739|ref|YP_131732.1|	8	8	646.87	0.00218894	1.5498	transaldolase B [Photobacterium profundum SS9]	PBPRB0059	1.73199e+06	1.6928e+06	1.93808e+06	1.73199e+06	131768		2.88372e+06	2.9081e+06	2.51953e+06	2.88372e+06	217643		Cytoplasmic	Cytoplasmic
group 1	gi|54308133|ref|YP_129153.1|	2	2	100.59	0.00436226	1.54563	putative chemotaxis protein CheY [Photobacterium profundum SS9]	PBPRA0940	82211	79741.7	85455.6	82211	2865.69		114682	145570	122151	122151	16115.6		Cytoplasmic	Cytoplasmic
group 1	gi|54310442|ref|YP_131462.1|	3	4	218.3	0.0368183	1.54039	putative methyl-accepting chemotaxis protein [Photobacterium profundum SS9]	PBPRA3375	106267	140019	131065	131065	17484.6		153438	214151	213681	213681	34917.8		Unknown	InnerMembrane
group 1	gi|54309892|ref|YP_130912.1|	3	3	118.94	0.0185095	1.53164	glutaredoxin 2 [Photobacterium profundum SS9]	PBPRA2738	214216	228388	204518	214216	12004.7		401535	300594	289027	300594	61888.4		Unknown	Cytoplasmic
group 1	gi|54310058|ref|YP_131078.1|	6	6	441.11	0.00490074	1.52894	DL-methionine transporter substrate-binding subunit [Photobacterium profundum SS9]	PBPRA2942	1.11877e+06	1.07537e+06	1.05481e+06	1.07537e+06	32653.5		1.89898e+06	1.57061e+06	1.49787e+06	1.57061e+06	213699		CytoplasmicMembrane	Cytoplasmic
group 1	gi|54308216|ref|YP_129236.1|	35	35	2704.86	0.0123485	1.52645	heat shock protein 90 [Photobacterium profundum SS9]	PBPRA1023	1.71761e+07	1.84979e+07	1.73508e+07	1.73508e+07	718038		3.22007e+07	2.44261e+07	2.4313e+07	2.44261e+07	4.52166e+06		Cytoplasmic	Cytoplasmic
group 1	gi|54310439|ref|YP_131459.1|	3	3	114.93	0.0289818	1.50771	phosphatidylserine decarboxylase [Photobacterium profundum SS9]	PBPRA3372	66265.5	58027.1	68233.6	66265.5	5414.75		83282	118617	88374.7	88374.7	19101		CytoplasmicMembrane	Cytoplasmic
group 1	gi|161936279|ref|YP_131525.2|	4	28	2309.12	0.00574101	1.50162	elongation factor Tu [Photobacterium profundum SS9]	PBPRA3439	6.38163e+06	6.5045e+06	6.22401e+06	6.38163e+06	140607		1.084e+07	9.4471e+06	8.40899e+06	9.4471e+06	1.21981e+06		Cytoplasmic	Cytoplasmic
group 1	gi|54310148|ref|YP_131168.1|	4	4	209.03	0.000313401	1.49752	50S ribosomal protein L19 [Photobacterium profundum SS9]	PBPRA3038	1.90987e+06	1.94496e+06	1.97549e+06	1.94496e+06	32835.2		3.00685e+06	3.00409e+06	2.72006e+06	3.00409e+06	164786		Cytoplasmic	Cytoplasmic
group 2	gi|54310311|ref|YP_131331.1|	8	8	429.76	0.00624431	0.653504	S-adenosyl-methyltransferase MraW [Photobacterium profundum SS9]	PBPRA3223	770721	784002	767192	770721	8863.89		588133	482404	446844	482404	73491.4		Cytoplasmic	Cytoplasmic
group 2	gi|54309460|ref|YP_130480.1|	2	2	83.16	0.0465423	0.652248	putative citrate lyase, alpha subunit [Photobacterium profundum SS9]	PBPRA2292	118208	91067.8	93839.8	93839.8	14933.8		81237.4	51863.8	64605.6	64605.6	14729.7		Cytoplasmic	Cytoplasmic
group 2	gi|54302848|ref|YP_132841.1|	4	4	219.96	0.026736	0.651777	putative cobalamin synthesis protein [Photobacterium profundum SS9]	PBPRB1169	183781	170346	169441	170346	8030.43		142101	92155.5	106993	106993	25649		Cytoplasmic	Cytoplasmic
group 2	gi|54310103|ref|YP_131123.1|	3	3	99.43	0.00101961	0.646001	putative RNA 2'-O-ribose methyltransferase [Photobacterium profundum SS9]	PBPRA2987	94907.8	88767.6	89586.2	89586.2	3333.95		53965.2	63417.4	59144.7	59144.7	4733.32		Cytoplasmic	Cytoplasmic
group 2	gi|54310631|ref|YP_131651.1|	3	3	92.43	0.0310692	0.640471	acetolactate synthase 2 catalytic subunit [Photobacterium profundum SS9]	PBPRA3593	287262	280183	299168	287262	9594.32		139717	226889	188434	188434	43686.9		Cytoplasmic	InnerMembrane
group 2	gi|54301814|ref|YP_131807.1|	8	14	834.18	0.00836187	0.639171	F0F1 ATP synthase subunit alpha [Photobacterium profundum SS9]	PBPRB0134	593800	511546	535525	535525	42302.1		358870	392807	297119	358870	48513.1		Cytoplasmic	Cytoplasmic
group 2	gi|54310644|ref|YP_131664.1|	19	26	1789.21	0.00472317	0.635653	F0F1 ATP synthase subunit alpha [Photobacterium profundum SS9]	PBPRA3606	1.4883e+07	1.44056e+07	1.40337e+07	1.44056e+07	425756		1.06793e+07	8.48042e+06	8.37824e+06	8.48042e+06	1.30004e+06		Cytoplasmic	Cytoplasmic
group 2	gi|54309738|ref|YP_130758.1|	4	4	357.65	0.0235739	0.6339	putative glutaredoxin-related protein [Photobacterium profundum SS9]	PBPRA2577	2.78358e+06	2.67242e+06	2.51608e+06	2.67242e+06	134380		2.14046e+06	1.49556e+06	1.41749e+06	1.49556e+06	396795		Unknown	Cytoplasmic
group 2	gi|54310330|ref|YP_131350.1|	9	9	664.31	2.30429e-05	0.633475	UDP-N-acetylglucosamine 1-carboxyvinyltransferase [Photobacterium profundum SS9]	PBPRA3242	1.48058e+06	1.43151e+06	1.4653e+06	1.4653e+06	25111		947961	931784	893226	931784	28119.6		Cytoplasmic	Cytoplasmic
group 2	gi|161936302|ref|YP_130605.2|	3	3	104.66	0.000556172	0.633256	glutaredoxin 1 [Photobacterium profundum SS9]	PBPRA2419	473798	479684	519917	479684	25101		289954	325267	317817	317817	18613.8		Cytoplasmic	Cytoplasmic
group 2	gi|54307796|ref|YP_128816.1|	27	27	1408.35	0.0032887	0.632431	isoleucyl-tRNA synthetase [Photobacterium profundum SS9]	PBPRA0591	3.3851e+06	3.4638e+06	3.51073e+06	3.4638e+06	63480.4		2.51066e+06	2.05419e+06	1.98689e+06	2.05419e+06	284964		Cytoplasmic	Cytoplasmic
group 2	gi|54307747|ref|YP_128767.1|	31	32	1609.72	0.0102019	0.632063	putative glutamate synthase, large subunit [Photobacterium profundum SS9]	PBPRA0542	2.79655e+06	2.85114e+06	2.94738e+06	2.85114e+06	76367.3		1.78667e+06	2.13939e+06	1.50655e+06	1.78667e+06	317113		Cytoplasmic	Cytoplasmic
group 2	gi|54310342|ref|YP_131362.1|	4	4	209.76	0.0375387	0.629863	putative ABC transporter, ATP-binding protein [Photobacterium profundum SS9]	PBPRA3254	106245	106380	146015	106380	22922.5		60161.2	84719.6	81012.5	81012.5	13239.1		Cytoplasmic	Cytoplasmic
group 2	gi|54307766|ref|YP_128786.1|	2	2	136.69	0.00347917	0.629642	hypothetical protein PBPRA0561 [Photobacterium profundum SS9]	PBPRA0561	69939.7	67402.2	68737.7	68737.7	1269.35		49807.3	41028.8	38920.3	41028.8	5773.99		Cytoplasmic	Cytoplasmic
group 2	gi|54309719|ref|YP_130739.1|	2	2	114.43	0.00368931	0.627879	putative cytochrome d ubiquinol oxidase, subunit I [Photobacterium profundum SS9]	PBPRA2558	227810	215949	233134	227810	8797.47		162361	126595	136051	136051	18533.4		CytoplasmicMembrane	InnerMembrane
group 2	gi|54307909|ref|YP_128929.1|	4	4	135.53	0.0395115	0.626061	SorC family transcriptional regulator [Photobacterium profundum SS9]	PBPRA0714	242207	265584	202562	242207	31859		188775	117610	138339	138339	36601.6		Cytoplasmic	Cytoplasmic
group 2	gi|54302106|ref|YP_132099.1|	9	9	420.16	0.00643911	0.625382	exoribonuclease II [Photobacterium profundum SS9]	PBPRB0426	893225	830434	815019	830434	41425.6		624349	488477	474818	488477	82671.7		Cytoplasmic	Cytoplasmic
group 2	gi|229557966|ref|YP_130609.2|	24	24	1575.8	0.00521768	0.624421	trans-2-enoyl-CoA reductase [Photobacterium profundum SS9]	PBPRA2423	6.33616e+06	5.90253e+06	5.816e+06	5.90253e+06	278711		4.09373e+06	4.01008e+06	3.1699e+06	4.01008e+06	510940		Cytoplasmic	Cytoplasmic
group 2	gi|54302731|ref|YP_132724.1|	4	4	239.86	0.00209748	0.623232	hypothetical protein PBPRB1052 [Photobacterium profundum SS9]	PBPRB1052	673437	599733	573932	599733	51638.4		351896	413453	385823	385823	30832.4		Unknown	Cytoplasmic
group 2	gi|54310261|ref|YP_131281.1|	2	2	109.61	0.021166	0.622213	putative polyA polymerase [Photobacterium profundum SS9]	PBPRA3173	66283.7	65674	56667	65674	5384.84		49087.9	35082.8	33194.1	35082.8	8682.6		Cytoplasmic	Cytoplasmic
group 2	gi|54307526|ref|YP_128546.1|	3	3	300.88	0.0125857	0.621411	putative peptidyl-prolyl cis-trans isomerase [Photobacterium profundum SS9]	PBPRA0305	2.56453e+06	3.31738e+06	3.57964e+06	3.31738e+06	526945		2.03975e+06	2.03362e+06	1.80615e+06	2.03362e+06	133135		Cytoplasmic	Cytoplasmic
group 2	gi|54308034|ref|YP_129054.1|	5	5	278.22	0.00204952	0.620297	gamma-glutamyl kinase [Photobacterium profundum SS9]	PBPRA0839	591796	556130	625310	591796	34595.9		406275	361222	332435	361222	37217.6		Cytoplasmic	Cytoplasmic
group 2	gi|54310408|ref|YP_131428.1|	20	20	1391.91	0.00442628	0.620197	glucose-6-phosphate isomerase [Photobacterium profundum SS9]	PBPRA3328	5.3205e+06	5.02887e+06	5.11711e+06	5.11711e+06	149557		3.73985e+06	2.95502e+06	2.8974e+06	2.95502e+06	470640		Cytoplasmic	Cytoplasmic
group 2	gi|54310598|ref|YP_131618.1|	6	6	331.43	0.000109208	0.618996	glutathione reductase [Photobacterium profundum SS9]	PBPRA3546	2.31716e+06	2.19603e+06	2.26656e+06	2.26656e+06	60838.9		1.39405e+06	1.33473e+06	1.46786e+06	1.39405e+06	66693.6		Cytoplasmic	Cytoplasmic
group 2	gi|54307616|ref|YP_128636.1|	2	2	50.18	0.0418382	0.616955	dimethyladenosine transferase [Photobacterium profundum SS9]	PBPRA0402	39979.9	37745.8	34619.7	37745.8	2692.43		30040.2	22439.1	16832.7	22439.1	6628.78		Cytoplasmic	Cytoplasmic
group 2	gi|54310425|ref|YP_131445.1|	18	18	1179.74	0.00281841	0.610764	adenylosuccinate synthetase [Photobacterium profundum SS9]	PBPRA3345	6.53744e+06	6.31465e+06	5.87744e+06	6.31465e+06	335755		4.31436e+06	3.72167e+06	3.4033e+06	3.72167e+06	462361		Cytoplasmic	Cytoplasmic
group 2	gi|54307901|ref|YP_128921.1|	10	10	428.2	0.0138029	0.610638	DnaJ-class molecular chaperone [Photobacterium profundum SS9]	PBPRA0698	1.0667e+06	985757	925485	985757	70861.7		750182	536405	531862	536405	124757		Cytoplasmic	Cytoplasmic
group 2	gi|54308264|ref|YP_129284.1|	5	5	343.37	0.00735237	0.609144	hypothetical protein PBPRA1071 [Photobacterium profundum SS9]	PBPRA1071	378027	386119	354605	378027	16366.5		270990	215130	195362	215130	39223.1		Unknown	Cytoplasmic
group 2	gi|54303007|ref|YP_133000.1|	12	12	601.84	0.000698513	0.606632	4-alpha-glucanotransferase [Photobacterium profundum SS9]	PBPRB1329	1.17924e+06	1.35055e+06	1.29453e+06	1.29453e+06	87346.1		799634	799314	721000	799314	45307.6		Cytoplasmic	Cytoplasmic
group 2	gi|54307757|ref|YP_128777.1|	10	10	547.25	0.00783154	0.6053	bifunctional aspartokinase I/homeserine dehydrogenase I [Photobacterium profundum SS9]	PBPRA0552	969082	908129	892621	908129	40418.8		674979	513081	488520	513081	101309		Cytoplasmic	Cytoplasmic
group 2	gi|54309209|ref|YP_130229.1|	5	5	341.54	0.000973505	0.605051	putative nucleotide-binding protein [Photobacterium profundum SS9]	PBPRA2024	518445	560725	602285	560725	41920.3		357441	345578	314348	345578	22259.7		Cytoplasmic	Cytoplasmic
group 2	gi|54310550|ref|YP_131570.1|	3	3	119.22	0.00770135	0.60429	coproporphyrinogen III oxidase [Photobacterium profundum SS9]	PBPRA3497	104004	99339.5	95782.9	99339.5	4123.04		71531.2	58707	50521.1	58707	10590		Cytoplasmic	Cytoplasmic
group 2	gi|54307943|ref|YP_128963.1|	3	3	210.16	0.0018843	0.601647	TrmH family RNA methyltransferase [Photobacterium profundum SS9]	PBPRA0748	216597	215270	216215	216215	683.051		146447	128689	114782	128689	15871.6		Cytoplasmic	Cytoplasmic
group 2	gi|54310583|ref|YP_131603.1|	16	16	824.25	0.00484133	0.596914	uroporphyrin-III C-methyltransferase [Photobacterium profundum SS9]	PBPRA3530	4.97122e+06	4.61812e+06	4.58137e+06	4.61812e+06	215260		3.3404e+06	2.53669e+06	2.58162e+06	2.58162e+06	451611		CytoplasmicMembrane	OuterMembrane
group 2	gi|54307813|ref|YP_128833.1|	3	3	132.41	0.0201651	0.59509	hypothetical protein PBPRA0610 [Photobacterium profundum SS9]	PBPRA0610	270587	296601	258294	270587	19558.7		211146	143782	136308	143782	41220		Cytoplasmic	Cytoplasmic
group 2	gi|54307996|ref|YP_129016.1|	2	2	115.34	0.0065307	0.593775	transcription antitermination protein NusB [Photobacterium profundum SS9]	PBPRA0801	353564	393247	374872	374872	19859.3		211385	264469	190174	211385	38269.9		Cytoplasmic	Cytoplasmic
group 2	gi|54308651|ref|YP_129671.1|	17	17	716.06	0.0126793	0.592236	omega-3 polyunsaturated fatty acid synthase PfaC [Photobacterium profundum SS9]	PBPRA1458	1.31296e+06	1.30776e+06	1.2323e+06	1.30776e+06	45141.5		918278	764418	599197	764418	159574		CytoplasmicMembrane	OuterMembrane
group 2	gi|54307767|ref|YP_128787.1|	4	5	204.82	0.00864441	0.589024	ATP-dependent RNA helicase SrmB [Photobacterium profundum SS9]	PBPRA0562	42449.6	56222.1	54256.5	54256.5	7449.28		27475.7	33960.7	28641.9	28641.9	3457		Cytoplasmic	Cytoplasmic
group 2	gi|54307806|ref|YP_128826.1|	7	7	385.56	0.0202807	0.584922	transcription elongation factor GreA [Photobacterium profundum SS9]	PBPRA0601	978189	974862	930225	974862	26783.1		734567	503242	448683	503242	151777		Cytoplasmic	Cytoplasmic
group 2	gi|54310645|ref|YP_131665.1|	5	5	242.37	0.00179779	0.583883	F0F1 ATP synthase subunit delta [Photobacterium profundum SS9]	PBPRA3607	372228	383914	451138	383914	42587.9		228619	221868	254423	228619	17181.3		Cytoplasmic	Cytoplasmic
group 2	gi|54307642|ref|YP_128662.1|	21	21	1862.56	0.000465045	0.580793	pyruvate kinase [Photobacterium profundum SS9]	PBPRA0428	1.37732e+07	1.27072e+07	1.4363e+07	1.37732e+07	839230		8.43691e+06	7.86783e+06	7.41685e+06	7.86783e+06	511169		Cytoplasmic	Cytoplasmic
group 2	gi|54303495|ref|YP_133488.1|	32	32	2324.49	0.00874041	0.579473	polyhydroxyalkanoic acid synthase [Photobacterium profundum SS9]	PBPRB1838	1.50561e+07	1.63487e+07	1.55072e+07	1.55072e+07	656045		1.09232e+07	8.90362e+06	7.35743e+06	8.90362e+06	1.78809e+06		Cytoplasmic	OuterMembrane
group 2	gi|54310221|ref|YP_131241.1|	4	4	266.59	0.00472489	0.57868	putative D-3-phosphoglycerate dehydrogenase [Photobacterium profundum SS9]	PBPRA3124	1.41525e+06	1.38648e+06	1.36536e+06	1.38648e+06	25042.3		949697	782930	678785	782930	136657		Cytoplasmic	Cytoplasmic
group 2	gi|54309219|ref|YP_130239.1|	7	7	445.38	0.0113431	0.57848	hypothetical protein PBPRA2034 [Photobacterium profundum SS9]	PBPRA2034	1.26301e+06	1.28142e+06	1.22491e+06	1.26301e+06	28821.1		814362	809659	556464	809659	147559		Unknown	Cytoplasmic
group 2	gi|54308737|ref|YP_129757.1|	2	2	64.37	0.0425188	0.577811	hypothetical protein PBPRA1544 [Photobacterium profundum SS9]	PBPRA1544	183203	182914	207437	183203	14075.6		78079.6	152439	100886	100886	38094.7		Cytoplasmic	Cytoplasmic
group 2	gi|54307312|ref|YP_128332.1|	13	13	829.08	9.69984e-05	0.577575	ketol-acid reductoisomerase [Photobacterium profundum SS9]	PBPRA0085	2.20265e+06	2.11845e+06	2.27103e+06	2.20265e+06	76424.6		1.26679e+06	1.33346e+06	1.2072e+06	1.26679e+06	63160.5		Cytoplasmic	Cytoplasmic
group 2	gi|54310018|ref|YP_131038.1|	6	6	283.77	0.00648309	0.576558	putative D-alanyl-D-alanine carboxypeptidase [Photobacterium profundum SS9]	PBPRA2893	199544	154289	176634	176634	22627.9		106674	111746	87424.9	106674	12830.6		CytoplasmicMembrane	Periplasmic
group 2	gi|54309797|ref|YP_130817.1|	14	15	865.22	0.00084916	0.576059	ATP-dependent protease ATP-binding subunit ClpX [Photobacterium profundum SS9]	PBPRA2636	1.95658e+06	2.01464e+06	1.91519e+06	1.95658e+06	49957.5		1.26972e+06	1.0583e+06	1.0629e+06	1.0629e+06	120754		Cytoplasmic	Cytoplasmic
group 2	gi|54307816|ref|YP_128836.1|	3	3	161.69	0.00783981	0.572281	putative ribosome-binding factor A [Photobacterium profundum SS9]	PBPRA0613	37529.3	46180	38666.5	38666.5	4700.71		20238.9	27725	22069.4	22069.4	3902.53		Cytoplasmic	Cytoplasmic
group 2	gi|54309818|ref|YP_130838.1|	16	16	1343.03	0.00904032	0.569711	putative 3-oxoacyl- synthase I [Photobacterium profundum SS9]	PBPRA2658	1.48457e+07	1.47705e+07	1.48716e+07	1.48457e+07	52497.5		1.044e+07	8.02879e+06	6.87636e+06	8.02879e+06	1.81852e+06		Cytoplasmic	Cytoplasmic
group 2	gi|54307380|ref|YP_128400.1|	4	4	99.76	0.0238094	0.55807	putative glycerol-3-phosphate repressor protein [Photobacterium profundum SS9]	PBPRA0159	88369.1	86184.6	70333.2	86184.6	9843.22		59928.8	35974.4	40761	40761	12676.3		Cytoplasmic	Cytoplasmic
group 2	gi|54310189|ref|YP_131209.1|	4	4	129.38	0.00253824	0.556884	GTP-binding protein LepA [Photobacterium profundum SS9]	PBPRA3091	155925	184568	156359	156359	16413.4		104637	88215	83837.3	88215	10965.5		CytoplasmicMembrane	Cytoplasmic
group 2	gi|54307801|ref|YP_128821.1|	3	4	139.79	0.00856526	0.556847	carbamoyl phosphate synthase small subunit [Photobacterium profundum SS9]	PBPRA0596	377464	413347	469604	413347	46443.7		187666	252100	262092	252100	40395.6		Cytoplasmic	Cytoplasmic
group 2	gi|54307662|ref|YP_128682.1|	6	6	302.17	0.0241616	0.552031	bifunctional heptose 7-phosphate kinase/heptose 1-phosphate adenyltransferase [Photobacterium profundum SS9]	PBPRA0449	180675	188816	283771	188816	57316.9		121200	135850	103572	121200	16161.9		Cytoplasmic	Cytoplasmic
group 2	gi|54310358|ref|YP_131378.1|	10	11	670.98	0.00162125	0.551267	rod shape-determining protein MreB [Photobacterium profundum SS9]	PBPRA3270	3.50504e+06	3.68253e+06	3.60904e+06	3.60904e+06	89183.6		2.29561e+06	1.883e+06	1.7732e+06	1.883e+06	275443		Cytoplasmic	Cytoplasmic
group 2	gi|54310555|ref|YP_131575.1|	3	3	134.8	0.0178458	0.549572	ribosome biogenesis GTP-binding protein YsxC [Photobacterium profundum SS9]	PBPRA3502	255546	238481	216717	238481	19461.8		168324	122646	99634.6	122646	34962.3		Cytoplasmic	Cytoplasmic
group 2	gi|54307537|ref|YP_128557.1|	5	30	2307.07	0.0012145	0.546261	elongation factor Tu [Photobacterium profundum SS9]	PBPRA0316	1.15698e+07	1.25304e+07	1.06454e+07	1.15698e+07	942535		7.01251e+06	6.2022e+06	5.76545e+06	6.2022e+06	632782		Cytoplasmic	Cytoplasmic
group 2	gi|54308015|ref|YP_129035.1|	2	2	82.69	0.020847	0.542924	putative cell division protein BolA [Photobacterium profundum SS9]	PBPRA0820	318495	384152	364341	364341	33678		230601	211821	136872	211821	49590.3		Unknown	Cytoplasmic
group 2	gi|54309338|ref|YP_130358.1|	3	3	244.33	0.0188067	0.542509	putative initiation factor IF3 [Photobacterium profundum SS9]	PBPRA2158	613370	744764	634299	634299	70598.7		435274	384521	261116	384521	89569.1		Cytoplasmic	Cytoplasmic
group 2	gi|54310349|ref|YP_131369.1|	2	2	76.99	4.98366e-05	0.541095	peptidase PmbA [Photobacterium profundum SS9]	PBPRA3261	117207	130830	122763	122763	6849.91		65842	66904.4	67891.9	66904.4	1025.19		Cytoplasmic	Cytoplasmic
group 2	gi|54309874|ref|YP_130894.1|	2	2	86.33	0.00429561	0.539417	chorismate synthase [Photobacterium profundum SS9]	PBPRA2714	124112	160288	150076	150076	18650.7		69121.9	88786.8	76454.4	76454.4	9937.78		Cytoplasmic	Cytoplasmic
group 2	gi|54302094|ref|YP_132087.1|	4	4	194.53	0.000347118	0.537789	hypothetical protein PBPRB0414 [Photobacterium profundum SS9]	PBPRB0414	487358	541599	477770	487358	34419.5		287547	271097	251657	271097	17965.9		Periplasmic	Periplasmic
group 2	gi|54310637|ref|YP_131657.1|	25	25	1709.79	0.00220054	0.53461	glucosamine--fructose-6-phosphate aminotransferase [Photobacterium profundum SS9]	PBPRA3599	1.01106e+07	1.02387e+07	1.03247e+07	1.02387e+07	107717		6.45273e+06	4.7613e+06	5.18459e+06	5.18459e+06	880179		Cytoplasmic	Cytoplasmic
group 2	gi|54307752|ref|YP_128772.1|	8	8	483.88	0.00212974	0.528196	two-component response regulator [Photobacterium profundum SS9]	PBPRA0547	2.71324e+06	2.51472e+06	2.60603e+06	2.60603e+06	99365.9		1.53129e+06	1.45804e+06	1.14856e+06	1.45804e+06	203153		Cytoplasmic	Cytoplasmic
group 2	gi|54309799|ref|YP_130819.1|	32	33	2476.78	8.40023e-05	0.526601	trigger factor [Photobacterium profundum SS9]	PBPRA2638	1.45664e+07	1.43495e+07	1.6176e+07	1.45664e+07	997810		8.05063e+06	7.95144e+06	7.74339e+06	7.95144e+06	156803		Cytoplasmic	Cytoplasmic
group 2	gi|54310220|ref|YP_131240.1|	6	6	290.18	0.00106787	0.525084	putative phosphoglycerate dehydrogenase [Photobacterium profundum SS9]	PBPRA3123	1.51247e+06	1.80458e+06	1.78223e+06	1.78223e+06	162579		890487	971402	815666	890487	77888.3		Cytoplasmic	Cytoplasmic
group 2	gi|54310074|ref|YP_131094.1|	2	2	146.74	0.000531997	0.522164	putative UDP-3-O- glucosamine N-acyltransferase [Photobacterium profundum SS9]	PBPRA2958	97522.2	99635.3	103979	99635.3	3292.08		46499.4	57356.3	53387.1	53387.1	5493.43		Cytoplasmic	Cytoplasmic
group 2	gi|54302100|ref|YP_132093.1|	9	9	594.99	0.000476805	0.516306	maltose/maltodextrin transporter ATP-binding protein [Photobacterium profundum SS9]	PBPRB0420	1.51335e+06	1.69809e+06	1.64235e+06	1.64235e+06	94760.4		880323	877256	748464	877256	75258.9		CytoplasmicMembrane	Cytoplasmic
group 2	gi|54303009|ref|YP_133002.1|	11	11	566.97	0.00191748	0.514487	transcriptional regulator MalT [Photobacterium profundum SS9]	PBPRB1331	1.26207e+06	1.1874e+06	1.21054e+06	1.21054e+06	38226		717270	640316	525442	640316	96536.7		Cytoplasmic	Cytoplasmic
group 2	gi|161936290|ref|YP_131288.2|	5	5	303.54	0.000817567	0.51437	hypoxanthine-guanine phosphoribosyltransferase [Photobacterium profundum SS9]	PBPRA3180	305810	265998	308245	305810	23719.7		135963	164689	152020	152020	14396		Cytoplasmic	Cytoplasmic
group 2	gi|54308254|ref|YP_129274.1|	3	3	206.69	0.00848625	0.511045	diadenosine tetraphosphate hydrolase [Photobacterium profundum SS9]	PBPRA1061	439850	473172	555663	473172	59620.8		201798	308578	240189	240189	54087.4		Unknown	Cytoplasmic
group 2	gi|54309913|ref|YP_130933.1|	8	8	475.72	0.00090997	0.508712	putative iron-containing alcohol dehydrogenase [Photobacterium profundum SS9]	PBPRA2759	406581	440290	449560	440290	22617.8		202950	251924	204636	204636	27801.1		Cytoplasmic	Cytoplasmic
group 2	gi|54309920|ref|YP_130940.1|	11	11	738.39	0.00181621	0.507398	formate transporter 1 [Photobacterium profundum SS9]	PBPRA2766	6.06032e+06	5.56674e+06	6.19658e+06	6.06032e+06	331385		2.96128e+06	3.49611e+06	2.58628e+06	2.96128e+06	457252		CytoplasmicMembrane	InnerMembrane
group 2	gi|54307631|ref|YP_128651.1|	4	4	203.22	0.0154616	0.506523	isopropylmalate isomerase large subunit [Photobacterium profundum SS9]	PBPRA0417	212245	196111	229157	212245	16524.4		146425	89082.2	87408.5	89082.2	33600.3		Cytoplasmic	Cytoplasmic
group 2	gi|54310350|ref|YP_131370.1|	4	4	168.18	0.00136448	0.504353	hypothetical protein PBPRA3262 [Photobacterium profundum SS9]	PBPRA3262	286440	301834	283817	286440	9733.94		172482	134308	133052	134308	22411.1		Cytoplasmic	Cytoplasmic
group 2	gi|54307240|ref|YP_128260.1|	2	2	137.16	0.000375995	0.503041	putative inner membrane protein translocase component YidC [Photobacterium profundum SS9]	PBPRA0003	150774	143430	165959	150774	11489.3		81253.6	79775.3	70452.1	79775.3	5856.29		CytoplasmicMembrane	InnerMembrane
group 2	gi|54310293|ref|YP_131313.1|	2	2	135.59	0.00495482	0.501843	hypothetical protein PBPRA3205 [Photobacterium profundum SS9]	PBPRA3205	299837	239466	272792	272792	30239.9		164815	126877	115852	126877	25684.7		Cytoplasmic	Cytoplasmic
group 2	gi|54310354|ref|YP_131374.1|	3	3	172.82	0.00479942	0.501465	ribonuclease G [Photobacterium profundum SS9]	PBPRA3266	127793	137996	152507	137996	12419.7		82079.7	71780.3	55900.6	71780.3	13188.3		Cytoplasmic	Cytoplasmic
group 2	gi|54310595|ref|YP_131615.1|	4	4	194.95	0.00062987	0.49626	ATP-dependent RNA helicase RhlB [Photobacterium profundum SS9]	PBPRA3542	397073	365968	343943	365968	26694.2		198960	187447	162945	187447	18393.4		Cytoplasmic	Cytoplasmic
group 2	gi|54308650|ref|YP_129670.1|	4	4	221.6	0.000362221	0.490203	omega-3 polyunsaturated fatty acid synthase PfaD [Photobacterium profundum SS9]	PBPRA1457	324747	331194	298372	324747	17390.3		171318	141488	155001	155001	14936.9		Cytoplasmic	Cytoplasmic
group 2	gi|54308958|ref|YP_129978.1|	7	7	327.76	0.0102312	0.486891	23S rRNA m(2)G2445 methyltransferase [Photobacterium profundum SS9]	PBPRA1769	200741	237357	274742	237357	37001.5		88290.6	136522	122262	122262	24778.2		Cytoplasmic	Cytoplasmic
group 2	gi|54307669|ref|YP_128689.1|	3	3	128.79	0.00674131	0.486637	DNA topoisomerase IV subunit A [Photobacterium profundum SS9]	PBPRA0456	54225	51154.1	49966.4	51154.1	2197.61		32699.2	22071.5	20826.2	22071.5	6525.17		Cytoplasmic	Cytoplasmic
group 2	gi|54307759|ref|YP_128779.1|	15	15	1083.14	4.46148e-05	0.484395	threonine synthase [Photobacterium profundum SS9]	PBPRA0554	2.70865e+06	2.7291e+06	2.89684e+06	2.7291e+06	103256		1.40833e+06	1.26579e+06	1.36312e+06	1.36312e+06	72837.9		Cytoplasmic	Cytoplasmic
group 2	gi|54309147|ref|YP_130167.1|	2	2	135.3	0.0141041	0.480588	hypothetical protein PBPRA1961 [Photobacterium profundum SS9]	PBPRA1961	455085	458362	473580	458362	9868.9		302071	203647	160870	203647	72405.3		Cytoplasmic	Cytoplasmic
group 2	gi|54307455|ref|YP_128475.1|	11	11	943.17	0.00259948	0.479008	6-phosphofructokinase [Photobacterium profundum SS9]	PBPRA0234	2.42736e+06	2.92515e+06	3.15344e+06	2.92515e+06	371278		1.38598e+06	1.52185e+06	1.16658e+06	1.38598e+06	179263		Cytoplasmic	Cytoplasmic
group 2	gi|54308915|ref|YP_129935.1|	8	8	471.75	0.00137375	0.478831	maltodextrin glucosidase [Photobacterium profundum SS9]	PBPRA1726	697562	861529	880221	861529	100498		356870	431034	380115	380115	37932.8		Cytoplasmic	Extracellular
group 2	gi|54302381|ref|YP_132374.1|	3	3	106.84	0.00162025	0.476737	putative oligoendopeptidase F [Photobacterium profundum SS9]	PBPRB0702	207220	213030	208553	208553	3043.33		111613	106739	81421.3	106739	16208.6		Unknown	Extracellular
group 2	gi|54309812|ref|YP_130832.1|	6	6	284.51	0.0082948	0.475134	acetyl-CoA carboxylase subunit beta [Photobacterium profundum SS9]	PBPRA2652	925635	687189	719215	719215	129416		465645	319227	323158	323158	83423		Periplasmic	Cytoplasmic
group 2	gi|54310634|ref|YP_131654.1|	3	3	92.26	0.0118819	0.4726	threonine dehydratase [Photobacterium profundum SS9]	PBPRA3596	89724.8	107762	98487.1	98487.1	9019.99		35844.8	62894.9	41137.8	41137.8	14335.8		Cytoplasmic	Cytoplasmic
group 2	gi|229557968|ref|YP_128820.2|	5	5	212.85	0.00540203	0.470659	dihydrodipicolinate reductase [Photobacterium profundum SS9]	PBPRA0595	145968	128759	116757	128759	14682.5		71912.9	64717.9	47624.9	64717.9	12475.6		Cytoplasmic	Cytoplasmic
group 2	gi|54309200|ref|YP_130220.1|	9	10	509.32	0.00740378	0.464908	hypothetical protein PBPRA2015 [Photobacterium profundum SS9]	PBPRA2015	915073	932456	929646	929646	9331.14		568524	387504	335104	387504	122474		Cytoplasmic	OuterMembrane
group 2	gi|54308587|ref|YP_129607.1|	10	10	810.53	0.0298513	0.464133	putative phosphate ABC transporter, periplasmicphosphate-binding protein [Photobacterium profundum SS9]	PBPRA1394	3.65972e+06	3.63057e+06	2.67549e+06	3.63057e+06	560018		1.47472e+06	2.15057e+06	1.00016e+06	1.47472e+06	578132		CytoplasmicMembrane	OuterMembrane
group 2	gi|54307299|ref|YP_128319.1|	6	7	291.01	0.000510661	0.45772	putative zinc-binding alcohol dehydrogenase [Photobacterium profundum SS9]	PBPRA0062	468861	552263	486829	486829	43894.5		256665	222016	211538	222016	23617.6		Cytoplasmic	Cytoplasmic
group 2	gi|54307792|ref|YP_128812.1|	2	2	146.79	0.00015242	0.456587	putative ribosomal protein S20 [Photobacterium profundum SS9]	PBPRA0587	505999	439388	426744	439388	42580.1		206049	203692	216756	206049	6962.53		Cytoplasmic	Periplasmic
group 2	gi|54303008|ref|YP_133001.1|	34	34	2242.68	0.000124779	0.453449	putative maltodextrin phosphorylase [Photobacterium profundum SS9]	PBPRB1330	1.00464e+07	1.02892e+07	1.04029e+07	1.02892e+07	182137		4.97565e+06	4.78539e+06	4.17729e+06	4.78539e+06	417009		Cytoplasmic	Cytoplasmic
group 2	gi|161936316|ref|YP_129370.2|	2	2	73.41	0.00157028	0.452739	cysteine/glutathione ABC transporter membrane/ATP-binding component [Photobacterium profundum SS9]	PBPRA1157	27410.3	32888.7	33398	32888.7	3319.8		14834	15638.4	11947.8	14834	1940.71		CytoplasmicMembrane	InnerMembrane
group 2	gi|54310178|ref|YP_131198.1|	18	19	1248.72	0.000308084	0.452296	CTP synthetase [Photobacterium profundum SS9]	PBPRA3080	5.28683e+06	5.58446e+06	5.51921e+06	5.51921e+06	156439		2.57465e+06	2.67927e+06	2.15944e+06	2.57465e+06	274942		Cytoplasmic	Cytoplasmic
group 2	gi|161936329|ref|YP_128781.2|	8	10	782.26	0.000280091	0.449347	autonomous glycyl radical cofactor GrcA [Photobacterium profundum SS9]	PBPRA0556	9.14236e+06	9.16477e+06	9.08337e+06	9.14236e+06	42047.6		4.2768e+06	4.45296e+06	3.57808e+06	4.2768e+06	462720		Cytoplasmic	Cytoplasmic
group 2	gi|54307658|ref|YP_128678.1|	6	6	308.57	0.00109412	0.448126	hypothetical protein PBPRA0445 [Photobacterium profundum SS9]	PBPRA0445	260502	234564	247583	247583	12968.9		131035	105521	96245.2	105521	18015.4		Cytoplasmic	Cytoplasmic
group 2	gi|54310005|ref|YP_131025.1|	2	2	83.51	0.0373743	0.447021	putative metalloprotease [Photobacterium profundum SS9]	PBPRA2880	12214	14185.1	14597.3	14185.1	1273.78		3422.32	5866.36	9037.61	5866.36	2815.48		Cytoplasmic	Cytoplasmic
group 2	gi|54307337|ref|YP_128357.1|	4	4	218.49	2.92482e-05	0.445938	putative ubiquinone/menaquinone biosynthesis methlytransferase UbiE [Photobacterium profundum SS9]	PBPRA0116	715765	699180	695260	699180	10884.8		337314	303035	300672	303035	20507.2		Cytoplasmic	Cytoplasmic
group 2	gi|54308926|ref|YP_129946.1|	5	5	243.16	0.0025778	0.441167	putative ABC transporter, ATP-binding protein [Photobacterium profundum SS9]	PBPRA1737	224024	231191	235183	231191	5654.47		90763.1	127719	86098.7	90763.1	22802.6		Cytoplasmic	Cytoplasmic
group 2	gi|54308310|ref|YP_129330.1|	3	3	117.27	0.022722	0.439317	Holliday junction DNA helicase RuvB [Photobacterium profundum SS9]	PBPRA1117	290186	301412	353503	301412	33785.2		82617.8	170003	162579	162579	48451.1		Cytoplasmic	Cytoplasmic
group 2	gi|54307663|ref|YP_128683.1|	6	6	453.02	0.000315133	0.438733	outer membrane channel protein [Photobacterium profundum SS9]	PBPRA0450	669109	572986	651615	651615	51199.3		287533	294394	248906	287533	24523.2		OuterMembrane	OuterMembrane
group 2	gi|54309903|ref|YP_130923.1|	3	3	206.89	0.00777606	0.430852	hypothetical protein PBPRA2749 [Photobacterium profundum SS9]	PBPRA2749	1.63321e+06	1.36756e+06	1.3229e+06	1.36756e+06	167755		785062	627879	449917	627879	167680		CytoplasmicMembrane	InnerMembrane
group 2	gi|54309846|ref|YP_130866.1|	7	7	338.09	0.002912	0.420879	tyrosine-protein kinase Wzc [Photobacterium profundum SS9]	PBPRA2686	346045	309940	348263	346045	21514.1		158597	157241	106829	157241	29504.8		CytoplasmicMembrane	OuterMembrane
group 2	gi|54308621|ref|YP_129641.1|	4	5	305.23	0.0155061	0.420133	putative nitrite reductase (NAD(P)H), large subunit [Photobacterium profundum SS9]	PBPRA1428	66422.4	83461.3	66884.9	66884.9	9706.63		23004.7	23880.6	44186.2	23880.6	11984.3		Cytoplasmic	Cytoplasmic
group 2	gi|54310228|ref|YP_131248.1|	27	27	2387.87	3.17655e-05	0.417004	phosphoglycerate kinase [Photobacterium profundum SS9]	PBPRA3131	3.9598e+07	3.96517e+07	4.24351e+07	3.96517e+07	1.62274e+06		1.69252e+07	1.79448e+07	1.58731e+07	1.69252e+07	1.0359e+06		Cytoplasmic	Cytoplasmic
group 2	gi|54307566|ref|YP_128586.1|	20	20	1097.29	0.000110675	0.412844	DNA-directed RNA polymerase subunit alpha [Photobacterium profundum SS9]	PBPRA0345	1.16786e+07	1.21285e+07	1.30154e+07	1.21285e+07	680203		5.39408e+06	5.21676e+06	4.59111e+06	5.21676e+06	421834		Cytoplasmic	Cytoplasmic
group 2	gi|54307357|ref|YP_128377.1|	5	5	235.98	0.00051995	0.410211	hypothetical protein PBPRA0136 [Photobacterium profundum SS9]	PBPRA0136	524433	552716	569317	552716	22693.8		254065	230823	190511	230823	32156.9		Cytoplasmic	Cytoplasmic
group 2	gi|54307962|ref|YP_128982.1|	4	4	194.49	0.018901	0.410186	GTP-binding protein EngA [Photobacterium profundum SS9]	PBPRA0767	223827	197651	159710	197651	32237.9		117137	65049.3	56209.5	65049.3	32922.7		Cytoplasmic	Cytoplasmic
group 2	gi|54307758|ref|YP_128778.1|	3	3	229.2	4.50505e-05	0.405045	homoserine kinase [Photobacterium profundum SS9]	PBPRA0553	401033	379869	409874	401033	15418.5		149193	172486	160639	160639	11647.1		Cytoplasmic	Cytoplasmic
group 2	gi|54308220|ref|YP_129240.1|	34	34	2463.13	3.60167e-05	0.4027	asparagine synthetase B [Photobacterium profundum SS9]	PBPRA1027	1.93298e+07	1.96192e+07	2.09758e+07	1.96192e+07	878744		8.49068e+06	8.16474e+06	7.47631e+06	8.16474e+06	517865		Cytoplasmic	Cytoplasmic
group 2	gi|54307916|ref|YP_128936.1|	8	9	616.2	0.01363	0.401094	putative DNA-binding response regulator PhoB [Photobacterium profundum SS9]	PBPRA0721	2.06737e+06	2.29054e+06	2.17643e+06	2.17643e+06	111599		1.03962e+06	1.05093e+06	530329	1.03962e+06	297360		Cytoplasmic	Cytoplasmic
group 2	gi|54309847|ref|YP_130867.1|	4	4	238	0.00155881	0.400981	putative protein-tyrosine-phosphatase [Photobacterium profundum SS9]	PBPRA2687	316431	293312	301321	301321	11739.9		111351	151524	102445	111351	26147		Cytoplasmic	Cytoplasmic
group 2	gi|54310131|ref|YP_131151.1|	6	6	447.53	0.000835111	0.39546	23S rRNA pseudouridine synthase D [Photobacterium profundum SS9]	PBPRA3021	288031	322712	320124	320124	19319.4		124113	142196	101811	124113	20229.4		Cytoplasmic	Cytoplasmic
group 2	gi|54309952|ref|YP_130972.1|	20	20	1683.44	3.02109e-05	0.393672	acetate kinase [Photobacterium profundum SS9]	PBPRA2798	1.95411e+07	1.97065e+07	2.22003e+07	1.97065e+07	1.48981e+06		8.05996e+06	8.29108e+06	7.8393e+06	8.05996e+06	225915		Cytoplasmic	Cytoplasmic
group 2	gi|54310544|ref|YP_131564.1|	19	19	1308.9	0.000370862	0.393281	putative virulence regulator BipA [Photobacterium profundum SS9]	PBPRA3491	7.48656e+06	7.26201e+06	7.10726e+06	7.26201e+06	190715		3.35195e+06	2.68343e+06	2.56011e+06	2.68343e+06	426060		CytoplasmicMembrane	Cytoplasmic
group 2	gi|54310300|ref|YP_131320.1|	5	5	186.75	0.00399878	0.388747	cell division protein FtsA [Photobacterium profundum SS9]	PBPRA3212	283671	276894	242562	276894	22040		126899	109818	75496.2	109818	26178.9		Cytoplasmic	Cytoplasmic
group 2	gi|54310025|ref|YP_131045.1|	2	2	113.17	0.0186243	0.388139	thioredoxin-dependent thiol peroxidase [Photobacterium profundum SS9]	PBPRA2900	265624	283020	246624	265624	18203.8		57623.1	125237	125814	125237	39204.5		Unknown	Cytoplasmic
group 2	gi|54310195|ref|YP_131215.1|	11	11	429.71	0.000154743	0.385099	L-aspartate oxidase [Photobacterium profundum SS9]	PBPRA3097	608555	564844	523490	564844	42537.7		234848	222369	196252	222369	19695.4		Cytoplasmic	Cytoplasmic
group 2	gi|54302081|ref|YP_132074.1|	4	4	212.27	0.0120095	0.383461	hydrolase [Photobacterium profundum SS9]	PBPRB0401	590368	551732	570421	570421	19321.5		241638	282250	132797	241638	77278.5		Cytoplasmic	Cytoplasmic
group 2	gi|54309994|ref|YP_131014.1|	3	3	148.38	0.000711034	0.382148	peptide chain release factor 1 [Photobacterium profundum SS9]	PBPRA2845	135601	157642	160875	157642	13753.7		53118.9	68343.6	52077.7	53118.9	9105.47		Cytoplasmic	Cytoplasmic
group 2	gi|54310566|ref|YP_131586.1|	8	8	495.91	0.000597334	0.379565	DNA-dependent helicase II [Photobacterium profundum SS9]	PBPRA3513	590700	542344	545692	545692	27003.7		254435	188389	194366	194366	36528.5		Cytoplasmic	Cytoplasmic
group 2	gi|54309906|ref|YP_130926.1|	3	3	184.2	0.00870351	0.377065	pyruvate formate lyase-activating enzyme 1 [Photobacterium profundum SS9]	PBPRA2752	117207	88080.9	115729	115729	16406		55234.7	36719.1	29090.3	36719.1	13444.7		Cytoplasmic	Cytoplasmic
group 2	gi|54310575|ref|YP_131595.1|	2	2	132.03	0.0217247	0.368221	diaminopimelate epimerase [Photobacterium profundum SS9]	PBPRA3522	13098.7	13768.8	15366.5	13768.8	1165.05		2985.26	8165.46	4400.73	4400.73	2677.42		Cytoplasmic	Cytoplasmic
group 2	gi|54308653|ref|YP_129673.1|	26	27	1453.69	1.85107e-05	0.36709	omega-3 polyunsaturated fatty acid synthase PfaA [Photobacterium profundum SS9]	PBPRA1460	3.3121e+06	3.53982e+06	3.79078e+06	3.53982e+06	239437		1.33638e+06	1.30526e+06	1.2652e+06	1.30526e+06	35681.8		CytoplasmicMembrane	Periplasmic
group 2	gi|54309048|ref|YP_130068.1|	11	11	459.44	0.000197065	0.366042	putative formate dehydrogenase largesubunit [Photobacterium profundum SS9]	PBPRA1862	999543	1.01726e+06	992018	999543	12958.3		424671	345874	330810	345874	50407.8		Periplasmic	Periplasmic
group 2	gi|54310157|ref|YP_131177.1|	12	13	841.28	8.76739e-05	0.365047	glutamate--cysteine ligase [Photobacterium profundum SS9]	PBPRA3047	1.54336e+06	1.44797e+06	1.46112e+06	1.46112e+06	51698.4		605203	525216	494937	525216	56969.9		Cytoplasmic	OuterMembrane
group 2	gi|54303006|ref|YP_132999.1|	2	2	80.31	0.00696266	0.361671	glycogen branching enzyme [Photobacterium profundum SS9]	PBPRB1328	144387	122062	134019	134019	11171.7		68519.4	35179.5	41138.5	41138.5	17780		Cytoplasmic	Extracellular
group 2	gi|54307338|ref|YP_128358.1|	2	2	105.26	0.000331301	0.359766	hypothetical protein PBPRA0117 [Photobacterium profundum SS9]	PBPRA0117	62180.2	69508.8	68015.1	68015.1	3872.7		27477.8	23757.2	20611.6	23757.2	3437.11		Cytoplasmic	Cytoplasmic
group 2	gi|54309563|ref|YP_130583.1|	7	7	276.01	0.000786396	0.351855	putative NADH dehydrogenase [Photobacterium profundum SS9]	PBPRA2396	685786	653965	586980	653965	50434.9		275157	206890	195884	206890	42945.2		CytoplasmicMembrane	Cytoplasmic
group 2	gi|54308105|ref|YP_129125.1|	2	3	181.93	0.00312566	0.349692	flagellin [Photobacterium profundum SS9]	PBPRA0912	207195	186805	184534	186805	12479.9		47849.2	83300.6	71159.1	71159.1	18016.5		Extracellular	Extracellular
group 2	gi|54310003|ref|YP_131023.1|	2	2	64.18	0.0140374	0.349563	putative 2-methylthioadenine synthetase [Photobacterium profundum SS9]	PBPRA2878	35777.9	34015.2	42348.3	35777.9	4391.61		7430.87	17305.2	14464.4	14464.4	5083.36		Cytoplasmic	Cytoplasmic
group 2	gi|54307611|ref|YP_128631.1|	3	3	180.2	0.00109162	0.348148	GTPase ObgE [Photobacterium profundum SS9]	PBPRA0397	238263	203048	211016	211016	18466		59109.6	84160.4	83836.3	83836.3	14370.4		Cytoplasmic	Cytoplasmic
group 2	gi|54307507|ref|YP_128527.1|	3	3	176.26	0.000374669	0.342357	tryptophanyl-tRNA synthetase [Photobacterium profundum SS9]	PBPRA0286	253271	245710	240896	245710	6238.27		98519.3	84191.2	70591.7	84191.2	13965.4		Cytoplasmic	Periplasmic
group 2	gi|54302940|ref|YP_132933.1|	9	10	730.65	0.00121156	0.338567	phospho-2-dehydro-3-deoxyheptonate aldolase [Photobacterium profundum SS9]	PBPRB1262	3.24069e+06	3.10163e+06	3.11994e+06	3.11994e+06	75557		1.31782e+06	1.05637e+06	829424	1.05637e+06	244400		Cytoplasmic	Cytoplasmic
group 2	gi|54301754|ref|YP_131747.1|	16	16	1389.14	7.35821e-05	0.329314	acetate kinase [Photobacterium profundum SS9]	PBPRB0074	8.83327e+06	9.18496e+06	9.86357e+06	9.18496e+06	523726		2.80941e+06	3.41039e+06	2.96207e+06	2.96207e+06	312377		Cytoplasmic	Cytoplasmic
group 2	gi|54310397|ref|YP_131417.1|	6	6	652.34	0.000196427	0.324254	putative peptidyl-prolyl cis-trans isomerase [Photobacterium profundum SS9]	PBPRA3317	2.73991e+06	2.59004e+06	2.79382e+06	2.73991e+06	105588		917433	975850	740880	917433	122335		Cytoplasmic	Cytoplasmic
group 2	gi|54302084|ref|YP_132077.1|	5	5	174.3	8.35722e-05	0.324155	alpha-amylase [Photobacterium profundum SS9]	PBPRB0404	368798	336839	346453	346453	16396.8		99644.3	121758	119637	119637	12201.4		Extracellular	Cytoplasmic
group 2	gi|54307239|ref|YP_128259.1|	3	3	118.73	0.000687657	0.323541	tRNA modification GTPase TrmE [Photobacterium profundum SS9]	PBPRA0002	171049	190604	221398	190604	25382.8		55942.2	74977.9	57721.4	57721.4	10514.3		Cytoplasmic	Cytoplasmic
group 2	gi|161936341|ref|YP_128405.2|	3	3	122.44	0.00230374	0.313944	glycerol-3-phosphate acyltransferase [Photobacterium profundum SS9]	PBPRA0164	34631.1	23489.3	33825.5	33825.5	6213.26		8295.79	11827.5	8742.58	8742.58	1923.07		CytoplasmicMembrane	Cytoplasmic
group 2	gi|54310625|ref|YP_131645.1|	3	3	171.22	8.99847e-06	0.306036	hypothetical protein PBPRA3587 [Photobacterium profundum SS9]	PBPRA3587	252812	248311	267479	252812	10023.1		75298.6	83971.4	75950.4	75950.4	4830.07		Cytoplasmic	Cytoplasmic
group 2	gi|54309617|ref|YP_130637.1|	4	4	184.08	9.48563e-05	0.302425	3-phosphoshikimate 1-carboxyvinyltransferase [Photobacterium profundum SS9]	PBPRA2452	489002	430207	386422	430207	51472.8		130234	139818	124804	130234	7602.1		Cytoplasmic	Cytoplasmic
group 2	gi|54303383|ref|YP_133376.1|	4	4	301.71	0.0292076	0.294079	guanosine 5'-monophosphate oxidoreductase [Photobacterium profundum SS9]	PBPRB1716	99879.2	79366.5	64718.6	79366.5	17661.6		10482.2	21380.9	39881.6	21380.9	14862.6		Cytoplasmic	Cytoplasmic
group 2	gi|54310377|ref|YP_131397.1|	4	4	187.29	0.000651414	0.291856	excinuclease ABC subunit A [Photobacterium profundum SS9]	PBPRA3290	155222	143255	146210	146210	6234.04		53695.1	41464.9	34624.9	41464.9	9661.22		Cytoplasmic	Cytoplasmic
group 2	gi|54310166|ref|YP_131186.1|	14	14	931.99	6.45651e-05	0.288959	recombinase A [Photobacterium profundum SS9]	PBPRA3068	1.27697e+07	1.20941e+07	1.1635e+07	1.20941e+07	570761		3.94745e+06	3.46068e+06	3.13854e+06	3.46068e+06	407235		Cytoplasmic	Cytoplasmic
group 2	gi|54303457|ref|YP_133450.1|	3	3	326.3	0.00036454	0.287951	hypothetical protein PBPRB1791 [Photobacterium profundum SS9]	PBPRB1791	446606	468821	384406	446606	43757.3		126486	143871	103932	126486	20025.1		Unknown	Cytoplasmic
group 2	gi|54308396|ref|YP_129416.1|	12	12	946.7	4.67847e-06	0.28689	glucose-specific PTS system IIBC components [Photobacterium profundum SS9]	PBPRA1203	1.84169e+06	1.85887e+06	1.9307e+06	1.85887e+06	47219.5		508651	534430	572469	534430	32104.5		CytoplasmicMembrane	InnerMembrane
group 2	gi|54310650|ref|YP_131670.1|	6	6	394.3	0.00146492	0.280162	putative ParB family protein [Photobacterium profundum SS9]	PBPRA3612	483344	515103	483428	483428	18312.2		187253	113054	114857	114857	42327.9		Unknown	Cytoplasmic
group 2	gi|54310317|ref|YP_131337.1|	2	2	103.19	0.000617642	0.27903	putative phosphoheptose isomerase [Photobacterium profundum SS9]	PBPRA3229	65921.4	69021.4	61389.9	65921.4	3838.06		20758.7	20091.2	13932.7	20091.2	3763.11		Unknown	Cytoplasmic
group 2	gi|54309053|ref|YP_130073.1|	2	2	167.28	0.0414312	0.27584	hypothetical protein PBPRA1867 [Photobacterium profundum SS9]	PBPRA1867	51308	47414.6	63214.5	51308	8231.66		4609.74	21167.6	18891.4	18891.4	8975.04		Cytoplasmic	Cytoplasmic
group 2	gi|54310556|ref|YP_131576.1|	4	4	177.95	0.0010239	0.275175	DNA polymerase I [Photobacterium profundum SS9]	PBPRA3503	111032	113840	133793	113840	12410.3		24611.6	39532.3	34552	34552	7596.5		Cytoplasmic	Cytoplasmic
group 2	gi|54307917|ref|YP_128937.1|	3	3	181.24	0.000147488	0.272075	phosphate regulon sensor protein [Photobacterium profundum SS9]	PBPRA0722	60283	71015.6	71199.4	71015.6	6250.23		18706.6	20497.4	15890.6	18706.6	2322.38		CytoplasmicMembrane	InnerMembrane
group 2	gi|54308584|ref|YP_129604.1|	11	13	885.4	0.00180477	0.267857	putative phosphate ABC transporter, ATP-binding protein [Photobacterium profundum SS9]	PBPRA1391	3.97519e+06	3.93069e+06	4.14103e+06	3.97519e+06	110853		1.30238e+06	1.19789e+06	726584	1.19789e+06	306754		CytoplasmicMembrane	Cytoplasmic
group 2	gi|54301998|ref|YP_131991.1|	2	2	122.28	0.00135481	0.253597	phospholipase/carboxylesterase family protein [Photobacterium profundum SS9]	PBPRB0318	61559.8	72790.2	63268.6	63268.6	6051.23		15139.7	22336.6	12639.2	15139.7	5034.65		Unknown	Cytoplasmic
group 2	gi|54307897|ref|YP_128917.1|	11	11	606.69	6.27151e-06	0.227307	recombination and repair protein [Photobacterium profundum SS9]	PBPRA0694	1.54564e+06	1.76721e+06	1.76105e+06	1.76105e+06	126183		393953	387749	371631	387749	11522.1		Cytoplasmic	Cytoplasmic
group 2	gi|54302360|ref|YP_132353.1|	7	7	589.87	0.000108019	0.195174	hypothetical protein PBPRB0680 [Photobacterium profundum SS9]	PBPRB0680	1.63329e+06	1.7342e+06	1.68871e+06	1.68871e+06	50537.8		336455	383773	266611	336455	58941		Cytoplasmic	Cytoplasmic
group 2	gi|54307805|ref|YP_128825.1|	6	6	437.35	0.00611321	0.184099	ompL_phopr porin-like protein L precursor [Photobacterium profundum SS9]	PBPRA0600	962784	433747	551870	551870	277694		136797	146489	75413.1	136797	38543.6		OuterMembrane	OuterMembrane
group 2	gi|54303231|ref|YP_133224.1|	5	5	371.98	0.000241736	0.182694	3-oxoacyl-(acyl carrier protein) reductase [Photobacterium profundum SS9]	PBPRB1562	4.87073e+06	4.17859e+06	4.51369e+06	4.51369e+06	346126		924212	928047	625623	924212	173508		Cytoplasmic	Cytoplasmic
group 2	gi|54307624|ref|YP_128644.1|	14	14	975.79	4.25195e-06	0.173216	hypothetical protein PBPRA0410 [Photobacterium profundum SS9]	PBPRA0410	2.10613e+06	2.40635e+06	2.43273e+06	2.40635e+06	181427		407058	411463	384502	407058	14463.2		Cytoplasmic	Cytoplasmic
group 2	gi|54309075|ref|YP_130095.1|	4	5	250.95	9.85319e-05	0.168334	extracellular tungstate binding protein [Photobacterium profundum SS9]	PBPRA1889	341440	400525	382096	382096	30231.2		54937.7	57538.7	76741.2	57538.7	11908.7		Unknown	Periplasmic
group 2	gi|54309626|ref|YP_130646.1|	3	4	253.92	0.000122207	0.16679	hypothetical protein PBPRA2462 [Photobacterium profundum SS9]	PBPRA2462	760942	699711	565858	699711	99769.8		123276	119883	94841.9	119883	15529.9		Unknown	Periplasmic
group 2	gi|54301855|ref|YP_131848.1|	11	11	807.61	0.00754526	0.165228	putative periplasmic solute-bindingprotein [Photobacterium profundum SS9]	PBPRB0175	8.43875e+06	1.01178e+07	9.76099e+06	9.76099e+06	884577		1.45565e+06	2.546e+06	677214	1.45565e+06	938723		Unknown	Periplasmic
group 2	gi|54302828|ref|YP_132821.1|	3	4	173.73	0.000856806	0.143121	ribosomal biogenesis GTPase [Photobacterium profundum SS9]	PBPRB1149	56092.9	34689	47249	47249	10755.6		7855.02	7284.46	4615.68	7284.46	1729.22		Cytoplasmic	Cytoplasmic
group 2	gi|54302927|ref|YP_132920.1|	3	3	122.72	0.000467778	0.141344	MarR family transcriptional regulator [Photobacterium profundum SS9]	PBPRB1248	122353	115484	121075	121075	3652.91		23015.6	11987.1	15727.4	15727.4	5608.56		Cytoplasmic	Cytoplasmic
group 2	gi|54301859|ref|YP_131852.1|	11	11	711.23	0.00112706	0.122861	putative ATP-binding component of ABC transporter [Photobacterium profundum SS9]	PBPRB0179	2.98606e+06	3.17325e+06	3.35396e+06	3.17325e+06	183960		298055	605079	265677	298055	187308		CytoplasmicMembrane	Cytoplasmic
group 2	gi|54302982|ref|YP_132975.1|	3	3	169.13	4.75492e-05	0.0578553	hypothetical protein PBPRB1304 [Photobacterium profundum SS9]	PBPRB1304	959812	1.0355e+06	986424	986424	38393.2		75727.3	46348.7	50433.1	50433.1	15914.2		Unknown	Cytoplasmic
group 3	gi|54310214|ref|YP_131234.1|	1	1	28.88	1.67589e-05	#DIV/0!	2-octaprenyl-6-methoxyphenol hydroxylase [Photobacterium profundum SS9]	PBPRA3117	0	0	0	0	0		283.61	334.494	146.097	283.61	97.4616		Cytoplasmic	Cytoplasmic
group 3	gi|54302679|ref|YP_132672.1|	1	1	39.23	0.0106149	#DIV/0!	putative beta-ketoadipate enol-lactone hydrolase [Photobacterium profundum SS9]	PBPRB1000	0	0	0	0	0		94.7411	6.60727	11.6187	11.6187	49.5009		Cytoplasmic	Cytoplasmic
group 3	gi|54303542|ref|YP_133535.1|	1	1	46.03	0.00129521	49.4267	hypothetical protein PBPRB1886 [Photobacterium profundum SS9]	PBPRB1886	792.115	518.34	2476.97	792.115	1060.65		87460	55348.3	44391.4	55348.3	22383.5		Cytoplasmic	Cytoplasmic
group 3	gi|54302173|ref|YP_132166.1|	1	1	69.43	0.000375402	20.8331	hypothetical protein PBPRB0493 [Photobacterium profundum SS9]	PBPRB0493	2806.15	1413.6	2223.52	2223.52	699.363		58963.8	44278.8	30990.9	44278.8	13992.3		Unknown	Cytoplasmic
group 3	gi|54309578|ref|YP_130598.1|	1	1	26.53	0.00534394	19.6276	putative serine transporter [Photobacterium profundum SS9]	PBPRA2412	5098.63	4654.99	1253.73	4654.99	2103.51		108227	36086.6	71734.6	71734.6	36070.8		CytoplasmicMembrane	InnerMembrane
group 3	gi|54308085|ref|YP_129105.1|	1	2	105.28	0.000168633	16.978	hypothetical protein PBPRA0891 [Photobacterium profundum SS9]	PBPRA0891	2117.37	2803.45	1981.5	2117.37	440.602		53287.9	34377.7	29522.2	34377.7	12556.4		Cytoplasmic	Cytoplasmic
group 3	gi|54302168|ref|YP_132161.1|	1	1	73.74	0.00124412	16.938	hypothetical protein PBPRB0488 [Photobacterium profundum SS9]	PBPRB0488	3043.88	1299.07	4303.95	3043.88	1508.94		51816.2	42848.4	51796.7	51796.7	5171.92		Unknown	Periplasmic
group 3	gi|54303212|ref|YP_133205.1|	1	1	30.57	4.46594e-05	16.5356	glycine reductase complex selenoprotein B [Photobacterium profundum SS9]	PBPRB1543	7607.12	10724.7	7949.73	7949.73	1709.63		117535	155362	161683	155362	23874.7		Cytoplasmic	Cytoplasmic
group 3	gi|54308452|ref|YP_129472.1|	1	1	58.51	0.0100011	15.0606	cytochrome c nitrite reductase pentaheme subunit [Photobacterium profundum SS9]	PBPRA1259	4394.03	11904.7	1271.43	4394.03	5465.47		115783	77570.3	71263.9	77570.3	24089.7		Periplasmic	Periplasmic
group 3	gi|54303539|ref|YP_133532.1|	1	1	61.05	7.17979e-08	14.3606	keto-hydroxyglutarate-aldolase/keto-deoxy-phosphogluconate aldolase [Photobacterium profundum SS9]	PBPRB1883	11750.2	11734	11675.6	11734	39.2346		172830	159082	173003	172830	7987.81		Cytoplasmic	Cytoplasmic
group 3	gi|54303399|ref|YP_133392.1|	1	1	86.51	0.00029904	12.0073	keto-hydroxyglutarate-aldolase/keto-deoxy-phosphogluconate aldolase [Photobacterium profundum SS9]	PBPRB1732	3848.54	3852.53	2190.39	3848.54	958.49		32094.4	42495.9	44179.3	42495.9	6545.6		Cytoplasmic	Periplasmic
group 3	gi|54308451|ref|YP_129471.1|	1	1	30.98	3.13109e-05	11.749	cytochrome c552 [Photobacterium profundum SS9]	PBPRA1258	2947.85	3905.16	3083.27	3083.27	518.053		33146.7	43318.4	40276.3	40276.3	5220.91		Periplasmic	Periplasmic
group 3	gi|54303213|ref|YP_133206.1|	1	1	44.83	0.000286376	10.8977	glycine reductase proprotein GrdE [Photobacterium profundum SS9]	PBPRB1544	24929.6	17852.3	30512.4	24929.6	6344.76		337117	225352	236271	236271	61618		Cytoplasmic	Cytoplasmic
group 3	gi|54302236|ref|YP_132229.1|	1	1	88.57	1.76916e-05	10.824	hypothetical protein PBPRB0556 [Photobacterium profundum SS9]	PBPRB0556	19052.9	22156.5	22472.1	22156.5	1889.58		264934	225860	198494	225860	33391.1		Unknown	Periplasmic
group 3	gi|54308284|ref|YP_129304.1|	1	1	22.43	0.000388922	10.7004	histidinol dehydrogenase [Photobacterium profundum SS9]	PBPRA1091	5502	4694.7	4370.19	4694.7	582.814		73748.7	44169.2	37954	44169.2	19126.1		Cytoplasmic	Cytoplasmic
group 3	gi|54302697|ref|YP_132690.1|	1	1	27.79	0.00115153	9.8642	putative deoxycytidylate deaminase [Photobacterium profundum SS9]	PBPRB1018	3260.94	3298.02	4233.56	3298.02	551.151		55104.2	25678.6	25676.7	25678.6	16989.4		Unknown	Cytoplasmic
group 3	gi|54308979|ref|YP_129999.1|	1	1	71.3	0.00211022	8.84013	hypothetical protein PBPRA1790 [Photobacterium profundum SS9]	PBPRA1790	5911.22	12978.8	8475.57	8475.57	3577.86		114082	55725.1	72108.4	72108.4	30099.1		Unknown	Cytoplasmic
group 3	gi|54302319|ref|YP_132312.1|	1	1	45.32	0.000333948	7.8687	molybdenum cofactor biosynthesis protein [Photobacterium profundum SS9]	PBPRB0639	24259.5	29437.7	30012.4	29437.7	3168.6		295655	189485	173545	189485	66379		Cytoplasmic	Cytoplasmic
group 3	gi|54303645|ref|YP_133638.1|	1	1	87.52	0.00243463	7.25502	hypothetical protein PBPRB1993 [Photobacterium profundum SS9]	PBPRB1993	3996.29	4351.55	3937.41	3996.29	224.051		41805.7	16252.9	31071.1	31071.1	12830.6		Cytoplasmic	OuterMembrane
group 3	gi|54303064|ref|YP_133057.1|	1	1	51.74	0.000764146	5.80642	hypothetical protein PBPRB1390 [Photobacterium profundum SS9]	PBPRB1390	11181.5	9917.82	6307.25	9917.82	2529.53		56351.5	58059.8	44722.6	56351.5	7257.56		Unknown	Cytoplasmic
group 3	gi|54302946|ref|YP_132939.1|	1	1	151.73	0.000645739	5.55761	hypothetical protein PBPRB1268 [Photobacterium profundum SS9]	PBPRB1268	98097.7	104017	96944.9	98097.7	3794.29		386091	692960	583006	583006	155475		Cytoplasmic	Cytoplasmic
group 3	gi|54303576|ref|YP_133569.1|	1	1	23.46	0.00243306	5.50461	putrescine carbamoyltransferase [Photobacterium profundum SS9]	PBPRB1921	19839.9	18505.8	15746.5	18505.8	2087.64		123681	59228.9	114846	114846	34941.5		Cytoplasmic	Cytoplasmic
group 3	gi|54303499|ref|YP_133492.1|	1	1	37.44	0.000407899	5.26451	MoxR-like ATPase [Photobacterium profundum SS9]	PBPRB1842	14297	11513.9	10458.7	11513.9	1982.9		77735.1	62093.4	51113.1	62093.4	13378.8		Cytoplasmic	Cytoplasmic
group 3	gi|54310163|ref|YP_131183.1|	1	1	51.84	0.00166664	4.68129	carbon storage regulator [Photobacterium profundum SS9]	PBPRA3065	15419.7	13823.7	10442.3	13823.7	2541.5		83345.9	48178.5	54255.8	54255.8	18796.8		Unknown	Cytoplasmic
group 3	gi|54309772|ref|YP_130792.1|	1	1	25.76	0.00909178	4.26798	putative preprotein translocase SecA [Photobacterium profundum SS9]	PBPRA2611	415.66	517.192	652.991	517.192	119.077		2668.83	2855.91	1243.6	2668.83	881.836		Unknown	Periplasmic
group 3	gi|54307976|ref|YP_128996.1|	1	2	113.88	0.00228361	3.99581	GMP synthase [Photobacterium profundum SS9]	PBPRA0781	13579	23623.7	22415.7	22415.7	5483.99		95608.3	68871.8	73743.7	73743.7	14239.9		Cytoplasmic	Cytoplasmic
group 3	gi|54301921|ref|YP_131914.1|	1	1	87.49	0.000183303	3.9557	translation initiation inhibitor [Photobacterium profundum SS9]	PBPRB0241	13792.4	11014	12657.1	12657.1	1396.92		42546.6	49649.5	55998.4	49649.5	6729.4		Cytoplasmic	Cytoplasmic
group 3	gi|54307950|ref|YP_128970.1|	1	1	61.63	0.000237369	3.91741	putative ferredoxin [Photobacterium profundum SS9]	PBPRA0755	59021	53868.4	48814.6	53868.4	5103.29		247979	206366	179115	206366	34681		Cytoplasmic	Cytoplasmic
group 3	gi|54308291|ref|YP_129311.1|	1	1	37.51	0.0016692	3.87799	cysteinyl-tRNA synthetase [Photobacterium profundum SS9]	PBPRA1098	7744.92	9334.08	8337.87	8337.87	803.062		44597.9	27563.7	26404.6	27563.7	10185.8		Cytoplasmic	Cytoplasmic
group 3	gi|54309895|ref|YP_130915.1|	1	1	38.14	0.0083654	3.84981	putative amino acid ABC transporter, periplasmic amino acid-binding protein [Photobacterium profundum SS9]	PBPRA2741	9273.31	7833.22	4594.91	7833.22	2396.11		18700.2	33188.9	31657.2	31657.2	7959.84		Periplasmic	Cytoplasmic
group 3	gi|54307534|ref|YP_128554.1|	1	1	43.26	0.0406183	3.78899	30S ribosomal protein S12 [Photobacterium profundum SS9]	PBPRA0313	2730.73	1903.67	573.189	1903.67	1088.52		6970.99	4641.35	8119.18	6970.99	1772.05		Cytoplasmic	Periplasmic
group 3	gi|54308661|ref|YP_129681.1|	1	1	35.42	0.00179556	3.62619	putative cytochrome c-type protein TorC [Photobacterium profundum SS9]	PBPRA1468	9682.54	16550.7	9712.11	9712.11	3956.81		44475.1	43829.7	42039.8	43829.7	1261.71		CytoplasmicMembrane	Periplasmic
group 3	gi|54309975|ref|YP_130995.1|	1	1	74.39	0.000147684	3.49115	hypothetical protein PBPRA2821 [Photobacterium profundum SS9]	PBPRA2821	24057.3	19436.4	17954.7	19436.4	3183.01		70751.7	69660.8	74113.5	70751.7	2320.87		OuterMembrane	OuterMembrane
group 3	gi|54309116|ref|YP_130136.1|	1	1	69.97	0.00136739	3.364	guanine deaminase [Photobacterium profundum SS9]	PBPRA1930	37846.7	33620.8	30473	33620.8	3699.99		145846	91753.3	105329	105329	28142.4		Cytoplasmic	Cytoplasmic
group 3	gi|54309694|ref|YP_130714.1|	1	1	61.21	0.00185114	3.345	tryptophanase [Photobacterium profundum SS9]	PBPRA2532	18185.7	16168.8	15278.2	16168.8	1489.66		72060.1	42637	51324.1	51324.1	15117.1		Cytoplasmic	Cytoplasmic
group 3	gi|54309930|ref|YP_130950.1|	1	1	28.19	0.0136843	3.29873	putative PTS system, cellobiose-specific iibcomponent [Photobacterium profundum SS9]	PBPRA2776	3504.88	1815.83	4364.53	3504.88	1296.65		8082.61	11275.4	12591	11275.4	2318.4		Unknown	Periplasmic
group 3	gi|54307778|ref|YP_128798.1|	1	1	36.09	0.00653572	3.16399	hypothetical protein PBPRA0573 [Photobacterium profundum SS9]	PBPRA0573	13638.8	18561.5	17023.5	17023.5	2518.42		64032.6	57707.2	34003.8	57707.2	15830.3		Unknown	Cytoplasmic
group 3	gi|54303210|ref|YP_133203.1|	1	1	37.53	0.00450429	3.11944	selenocysteine synthase [Photobacterium profundum SS9]	PBPRB1540	12236.7	14413.3	11690.5	12236.7	1440.46		55223.3	31005.4	33372	33372	13351.6		Cytoplasmic	Cytoplasmic
group 3	gi|54302354|ref|YP_132347.1|	1	2	191.71	1.75069e-05	3.0284	hypothetical protein PBPRB0674 [Photobacterium profundum SS9]	PBPRB0674	178961	164259	170178	170178	7397.37		554478	515032	485261	515032	34721.3		Unknown	Cytoplasmic
group 3	gi|54307633|ref|YP_128653.1|	1	1	70.76	0.00341291	2.99861	2-isopropylmalate synthase [Photobacterium profundum SS9]	PBPRA0419	36351.1	28035.9	28114.3	28114.3	4778.33		121345	82422.8	73607	82422.8	25402.3		Cytoplasmic	Cytoplasmic
group 3	gi|54302474|ref|YP_132467.1|	1	1	70.13	0.000293796	2.9233	putative threonine aldolase [Photobacterium profundum SS9]	PBPRB0795	4358.15	4350.25	5217.56	4358.15	498.48		13348.2	15273.5	12088.1	13348.2	1604.23		Cytoplasmic	Cytoplasmic
group 3	gi|54309199|ref|YP_130219.1|	1	1	43.96	0.000232068	2.88731	oligopeptide ABC transporter periplasmic oligopeptide-binding protein [Photobacterium profundum SS9]	PBPRA2014	8840.12	10312.4	9825.51	9825.51	750.094		24086.6	29599.5	29982.5	29599.5	3299.01		Periplasmic	Periplasmic
group 3	gi|54308453|ref|YP_129473.1|	1	1	41.81	0.00129824	2.8504	putative nitrite reductase, Fe-S protein (NrfC) [Photobacterium profundum SS9]	PBPRA1260	115529	101130	99470.2	101130	8831.46		373309	250526	277260	277260	64569.9		Cytoplasmic	Periplasmic
group 3	gi|54307346|ref|YP_128366.1|	1	1	44.87	0.000414004	2.77018	putative universal stress protein A [Photobacterium profundum SS9]	PBPRA0125	220990	177561	195184	195184	21842.7		603717	563517	477520	563517	64469		Cytoplasmic	Cytoplasmic
group 3	gi|54309985|ref|YP_131005.1|	1	1	27.02	0.000569927	2.76643	bifunctional UDP-sugar hydrolase/5'-nucleotidase periplasmic precursor [Photobacterium profundum SS9]	PBPRA2836	41551	48001.8	46127.3	46127.3	3318.39		149049	112985	113315	113315	20727		Periplasmic	Periplasmic
group 3	gi|54301899|ref|YP_131892.1|	1	1	70.1	0.0140899	2.54651	dihydroxyacetone kinase subunit DhaK [Photobacterium profundum SS9]	PBPRB0219	22387.1	18933.6	19782.8	19782.8	1799.57		70865	50344.8	34390.7	50344.8	18284.7		Cytoplasmic	Cytoplasmic
group 3	gi|54302431|ref|YP_132424.1|	1	1	44.9	0.00246815	2.46562	hypothetical protein PBPRB0752 [Photobacterium profundum SS9]	PBPRB0752	16425.5	22659.9	24004.7	22659.9	4043.93		46889.4	58334.2	50332.6	50332.6	5871.76		Unknown	Cytoplasmic
group 3	gi|54308405|ref|YP_129425.1|	1	1	52.01	0.0239774	2.44704	putative response regulator [Photobacterium profundum SS9]	PBPRA1212	1541.28	1966.38	1394.66	1541.28	296.949		2516.73	5317.9	4161.55	4161.55	1407.66		CytoplasmicMembrane	Cytoplasmic
group 3	gi|54308049|ref|YP_129069.1|	1	1	71.57	0.00151826	2.44041	putative periplasmic nitrate reductase,cytochrome c-type protein [Photobacterium profundum SS9]	PBPRA0854	32265.8	35676.1	35037.1	35037.1	1812.87		102323	70863.2	78124.8	78124.8	16472.2		Periplasmic	Periplasmic
group 3	gi|54302244|ref|YP_132237.1|	1	1	63.39	0.0194693	2.39998	hypothetical protein PBPRB0564 [Photobacterium profundum SS9]	PBPRB0564	8267.01	14959.5	15519.4	14959.5	4035.25		33584.1	35450.3	23955	33584.1	6169.08		Unknown	Cytoplasmic
group 3	gi|54307364|ref|YP_128384.1|	1	1	94.5	0.00449705	2.39117	oxidoreductase [Photobacterium profundum SS9]	PBPRA0143	47681.2	41926.1	41472.5	41926.1	3461.12		134755	94236.6	84441.9	94236.6	26674.5		Cytoplasmic	Cytoplasmic
group 3	gi|54310549|ref|YP_131569.1|	1	1	27.68	0.040517	2.27442	adenosine deaminase [Photobacterium profundum SS9]	PBPRA3496	16437.6	20282.8	17775	17775	1952.06		23697	51516	48732.4	48732.4	15321		Cytoplasmic	Cytoplasmic
group 3	gi|54302610|ref|YP_132603.1|	1	1	24.25	0.0263862	2.21713	hypothetical protein PBPRB0931 [Photobacterium profundum SS9]	PBPRB0931	21809.2	24233.8	17214.7	21809.2	3565.01		52089.4	57808.8	30352.6	52089.4	14485.8		Unknown	Periplasmic
group 3	gi|54307562|ref|YP_128582.1|	1	1	20.74	0.022454	2.12072	50S ribosomal protein L36 [Photobacterium profundum SS9]	PBPRA0341	35708.8	33733.3	30153.1	33733.3	2816.22		98912	59126.6	53175.1	59126.6	24866.8		Cytoplasmic	Cytoplasmic
group 3	gi|54309753|ref|YP_130773.1|	1	1	32.83	0.00280245	2.1159	putative selenophosphate synthase [Photobacterium profundum SS9]	PBPRA2592	22234	17653.3	20763.2	20763.2	2338.71		50785.1	39610	37935.6	39610	6985.64		Cytoplasmic	Cytoplasmic
group 3	gi|54309098|ref|YP_130118.1|	1	1	52.92	0.004292	2.09481	hypothetical protein PBPRA1912 [Photobacterium profundum SS9]	PBPRA1912	41536.5	45722.7	44237.7	44237.7	2122.31		114808	77497.5	83155.6	83155.6	20108.2		CytoplasmicMembrane	Cytoplasmic
group 3	gi|54307691|ref|YP_128711.1|	1	1	38.35	0.00834111	2.04336	hypothetical protein PBPRA0478 [Photobacterium profundum SS9]	PBPRA0478	182174	156362	138950	156362	21747.7		408384	290835	276458	290835	72375.1		CytoplasmicMembrane	InnerMembrane
group 3	gi|54308366|ref|YP_129386.1|	1	1	68.54	0.00347044	1.97356	AsmA family protein [Photobacterium profundum SS9]	PBPRA1173	126137	98063.3	112326	112326	14037.4		257049	194703	212403	212403	32128.9		Unknown	Cytoplasmic
group 3	gi|54309149|ref|YP_130169.1|	1	3	210.19	0.00419273	1.95299	putative cold shock-like protein [Photobacterium profundum SS9]	PBPRA1963	1.03311e+06	875538	722399	875538	155359		1.86807e+06	1.70504e+06	1.56529e+06	1.70504e+06	151537		Cytoplasmic	Cytoplasmic
group 3	gi|54310471|ref|YP_131491.1|	1	1	24.53	0.0110219	1.85884	putative acetyl-CoA carboxylase, biotin carboxyl carrier protein [Photobacterium profundum SS9]	PBPRA3405	389737	595331	525484	525484	104542		990043	997490	820344	990043	100195		Cytoplasmic	Cytoplasmic
group 3	gi|54309780|ref|YP_130800.1|	1	1	46.96	0.0101821	1.79461	putative transcriptional regulator [Photobacterium profundum SS9]	PBPRA2619	10254.6	10608	9884.85	10254.6	361.631		15114	22890.1	17175.9	17175.9	4028.43		Unknown	Cytoplasmic
group 3	gi|54307912|ref|YP_128932.1|	1	1	26.35	0.000872562	1.78471	putative protease [Photobacterium profundum SS9]	PBPRA0717	17869.7	20045.7	20962.1	20045.7	1588.38		32007.2	36777.2	36295	36295	2625.85		Cytoplasmic	Cytoplasmic
group 3	gi|54310457|ref|YP_131477.1|	1	1	53.07	0.0198635	1.72656	FxsA [Photobacterium profundum SS9]	PBPRA3390	34724.8	39077	29113.6	34724.8	4994.94		73566.1	51432.8	52691.3	52691.3	12431.3		CytoplasmicMembrane	InnerMembrane
group 3	gi|54310011|ref|YP_131031.1|	1	1	27.34	0.00586026	1.70749	rare lipoprotein B [Photobacterium profundum SS9]	PBPRA2886	22751.5	17903.5	18930.6	18930.6	2554.68		37780.1	34182.3	29779.5	34182.3	4007.04		OuterMembrane	Periplasmic
group 3	gi|54308469|ref|YP_129489.1|	1	1	68.61	0.0311453	1.6891	keto-hydroxyglutarate-aldolase/keto-deoxy-phosphogluconate aldolase [Photobacterium profundum SS9]	PBPRA1276	19596	23488.6	25028.8	23488.6	2799.99		32359.8	49546.6	33143.7	33143.7	9704.44		Cytoplasmic	Cytoplasmic
group 3	gi|54303330|ref|YP_133323.1|	1	1	38.19	0.0253077	1.59931	hypothetical protein PBPRB1663 [Photobacterium profundum SS9]	PBPRB1663	23689.3	27120.8	23941.1	23941.1	1912.61		41531.9	47035.2	30983.2	41531.9	8157.07		Unknown	Cytoplasmic
group 3	gi|54310522|ref|YP_131542.1|	1	1	46.14	0.00868406	1.54909	putative CysQ protein [Photobacterium profundum SS9]	PBPRA3469	55579.3	70215.8	63919.3	63919.3	7341.97		104718	102782	86384.3	102782	10072.8		Cytoplasmic	Cytoplasmic
group 4	gi|54307808|ref|YP_128828.1|	1	1	61.12	0.000805605	0.689037	23S rRNA methyltransferase J [Photobacterium profundum SS9]	PBPRA0603	186946	201936	181768	186946	10474.3		133762	135075	124362	133762	5842.88		Cytoplasmic	Cytoplasmic
group 4	gi|54307825|ref|YP_128845.1|	1	1	31.74	0.0151238	0.6299	putative acetyltransferase [Photobacterium profundum SS9]	PBPRA0622	141564	144952	109227	141564	19720.7		94269.6	79245.1	75764.5	79245.1	9834.4		Cytoplasmic	Cytoplasmic
group 4	gi|54307434|ref|YP_128454.1|	1	1	31.25	0.0121066	0.617094	putative lipopolysaccharide biosynthesis glycosyltransferase [Photobacterium profundum SS9]	PBPRA0213	35385.5	32254	32941.7	32941.7	1645.74		24393.3	20961.8	16713.1	20961.8	3847.33		Unknown	Cytoplasmic
group 4	gi|54309635|ref|YP_130655.1|	1	1	38.9	0.0266642	0.596419	hypothetical protein PBPRA2471 [Photobacterium profundum SS9]	PBPRA2471	66366.5	66268.7	65656.5	66268.7	384.852		50558.9	38470.2	29235.8	38470.2	10693.4		Cytoplasmic	Cytoplasmic
group 4	gi|54303174|ref|YP_133167.1|	1	1	46.17	0.0344479	0.594928	hypothetical protein PBPRB1501 [Photobacterium profundum SS9]	PBPRB1501	53903.5	57147.1	39162.6	53903.5	9585.2		23599.9	34878.2	30888.1	30888.1	5718.97		Unknown	Cytoplasmic
group 4	gi|54308715|ref|YP_129735.1|	1	1	70.43	0.00275594	0.565532	dsDNA-mimic protein [Photobacterium profundum SS9]	PBPRA1522	121969	115811	120748	120748	3260.33		72192.5	74054.6	56512	72192.5	9635.76		Cytoplasmic	Cytoplasmic
group 4	gi|54310242|ref|YP_131262.1|	1	1	49.88	0.0226297	0.564044	hypothetical protein PBPRA3145 [Photobacterium profundum SS9]	PBPRA3145	70573.9	46185.6	47317.4	47317.4	13765.5		30279	34927.5	27340.1	30279	3825.64		CytoplasmicMembrane	InnerMembrane
group 4	gi|54310006|ref|YP_131026.1|	1	1	38.15	0.0242895	0.562275	putative hemolysin [Photobacterium profundum SS9]	PBPRA2881	35035.2	51916.3	40503.7	40503.7	8613.24		27398.1	18775.2	25491.6	25491.6	4529.53		CytoplasmicMembrane	Cytoplasmic
group 4	gi|54310431|ref|YP_131451.1|	1	1	24.05	0.00844925	0.543786	tRNA delta(2)-isopentenylpyrophosphate transferase [Photobacterium profundum SS9]	PBPRA3351	166440	131224	120732	131224	23942.3		83462.5	79763.1	64292.1	79763.1	10169.7		Cytoplasmic	Cytoplasmic
group 4	gi|54309870|ref|YP_130890.1|	1	1	35.83	0.00552197	0.540994	putative FlmB [Photobacterium profundum SS9]	PBPRA2710	69138.8	78415	79972	78415	5857.06		46470.7	43600.1	33019.3	43600.1	7084.41		Cytoplasmic	Cytoplasmic
group 4	gi|54308736|ref|YP_129756.1|	1	1	62.9	0.0102837	0.537255	hypothetical protein PBPRA1543 [Photobacterium profundum SS9]	PBPRA1543	27624.9	22184.8	31443	27624.9	4652.73		12151	16403	15099.4	15099.4	2178.35		Unknown	Cytoplasmic
group 4	gi|54309012|ref|YP_130032.1|	1	1	51.43	0.0095873	0.535358	hypothetical protein PBPRA1826 [Photobacterium profundum SS9]	PBPRA1826	6986.09	5746.44	6187.09	6187.09	628.4		2730.87	4184	3213.92	3213.92	740.044		Cytoplasmic	OuterMembrane
group 4	gi|54309647|ref|YP_130667.1|	1	1	24.87	0.0115981	0.517837	putative translation factor [Photobacterium profundum SS9]	PBPRA2483	69697.2	63283	60561	63283	4690.77		38103	37769	24350.9	37769	7845.15		Cytoplasmic	Cytoplasmic
group 4	gi|54309644|ref|YP_130664.1|	1	1	20.99	0.01427	0.50372	putative periplasmic protease [Photobacterium profundum SS9]	PBPRA2480	94330.3	106639	87416.5	94330.3	9736.76		63338.5	45488.1	36439.3	45488.1	13687.5		CytoplasmicMembrane	Cytoplasmic
group 4	gi|161936300|ref|YP_130672.2|	1	1	92.5	0.0301722	0.501763	anthranilate phosphoribosyltransferase [Photobacterium profundum SS9]	PBPRA2488	7146.39	8131.04	8753.36	8131.04	810.265		2623.35	5499.46	3934.96	3934.96	1439.9		Cytoplasmic	Cytoplasmic
group 4	gi|54310577|ref|YP_131597.1|	1	2	72.89	0.0352443	0.496634	frataxin-like protein [Photobacterium profundum SS9]	PBPRA3524	36747.3	39386	39576.5	39386	1581.33		29191.2	14512.6	13761.6	14512.6	8699.56		Unknown	Cytoplasmic
group 4	gi|54309611|ref|YP_130631.1|	1	1	26.05	0.0153019	0.491696	orotidine 5'-phosphate decarboxylase [Photobacterium profundum SS9]	PBPRA2446	10104.1	16412.4	16856.9	16412.4	3776.99		7153.84	6760.93	7411.77	7153.84	327.743		Cytoplasmic	Cytoplasmic
group 4	gi|54310022|ref|YP_131042.1|	1	1	23.23	0.0241032	0.480665	lipoprotein [Photobacterium profundum SS9]	PBPRA2897	2838.85	4708.9	3472.46	3472.46	951.079		1390.53	2279.8	1626.7	1626.7	460.637		OuterMembrane	OuterMembrane
group 4	gi|54303428|ref|YP_133421.1|	1	1	38.31	0.0276548	0.465053	putative ATP-dependent RNA helicase [Photobacterium profundum SS9]	PBPRB1761	7382.47	5912.44	5117.67	5912.44	1149.05		2527.94	1977.89	4056.99	2527.94	1077.28		Cytoplasmic	Cytoplasmic
group 4	gi|54310318|ref|YP_131338.1|	1	1	31.99	0.0414206	0.464509	hemolysin [Photobacterium profundum SS9]	PBPRA3230	3912.23	3602.29	5963.7	3912.23	1283.28		2532.74	2420.82	1307.2	2420.82	677.574		Periplasmic	OuterMembrane
group 4	gi|54307925|ref|YP_128945.1|	1	3	96.6	0.00632297	0.458819	putative ABC-type phosphate transport system,ATPase component [Photobacterium profundum SS9]	PBPRA0730	85458.5	76643.2	75886.3	76643.2	5321.53		47756.9	31442.1	29994.5	31442.1	9863.81		CytoplasmicMembrane	Cytoplasmic
group 4	gi|54310321|ref|YP_131341.1|	1	1	57.47	0.00220879	0.453851	putative ubiquinol--cytochrome c reductase, cytochrome c1 [Photobacterium profundum SS9]	PBPRA3233	30319.9	36721.7	32329.8	32329.8	3273.93		16918.9	15930.3	12250.6	15930.3	2459.99		Unknown	Cytoplasmic
group 4	gi|54309552|ref|YP_130572.1|	1	1	110.98	0.00205076	0.453411	lipid transporter ATP-binding/permease protein [Photobacterium profundum SS9]	PBPRA2385	92821.8	79642.1	109916	92821.8	15179.3		43159	46740.3	38135.1	43159	4322.69		CytoplasmicMembrane	InnerMembrane
group 4	gi|54301813|ref|YP_131806.1|	1	1	37.74	0.0113338	0.452667	ATP synthase F1 subunit delta [Photobacterium profundum SS9]	PBPRB0133	41923.4	39695.6	36008.7	39695.6	2987.16		17276.8	23412.4	12556.9	17276.8	5443.13		Cytoplasmic	Cytoplasmic
group 4	gi|54303663|ref|YP_133656.1|	1	1	82.39	0.0464822	0.427208	hypothetical protein PBPRB2011 [Photobacterium profundum SS9]	PBPRB2011	3310.93	4543.78	5030.77	4543.78	886.466		1231.69	3046.25	1226.84	1231.69	1049.04		Cytoplasmic	Periplasmic
group 4	gi|54301892|ref|YP_131885.1|	1	1	38.43	0.0214553	0.411847	ATP-dependent RNA helicase DbpA [Photobacterium profundum SS9]	PBPRB0212	15143.5	14618.9	17003.9	15143.5	1253.28		9212.46	6225.29	3822.79	6225.29	2700.11		Cytoplasmic	Cytoplasmic
group 4	gi|54309544|ref|YP_130564.1|	1	1	30.35	0.00300734	0.411049	condesin subunit E [Photobacterium profundum SS9]	PBPRA2377	44098	47623.8	51070.6	47623.8	3486.41		23858.9	19803.4	15032.4	19803.4	4418.09		Cytoplasmic	Cytoplasmic
group 4	gi|54303098|ref|YP_133091.1|	1	1	43.79	0.00661431	0.409476	hypothetical protein PBPRB1424 [Photobacterium profundum SS9]	PBPRB1424	21035.3	15569.2	12681.3	15569.2	4242.75		7810.67	6530.89	5839.79	6530.89	999.988		Cytoplasmic	Cytoplasmic
group 4	gi|54302594|ref|YP_132587.1|	1	1	27.97	0.000974776	0.407555	hypothetical protein PBPRB0915 [Photobacterium profundum SS9]	PBPRB0915	41894.2	36642.1	40685.2	40685.2	2750.57		14402.9	19438	14748.4	14748.4	2812.56		Cytoplasmic	Cytoplasmic
group 4	gi|161936297|ref|YP_130965.2|	1	1	38.23	0.0136595	0.405612	23S rRNA methyltransferase A [Photobacterium profundum SS9]	PBPRA2791	49424.9	44584.5	43084.6	44584.5	3313.59		27286.6	15119.2	13201.2	15119.2	7638.98		Cytoplasmic	Cytoplasmic
group 4	gi|54309394|ref|YP_130414.1|	1	1	53.86	0.0103201	0.405467	hypothetical protein PBPRA2216 [Photobacterium profundum SS9]	PBPRA2216	63285.7	51672.9	42322.2	51672.9	10502.1		28486.2	16575.5	18710.4	18710.4	6350.7		Unknown	Cytoplasmic
group 4	gi|54308270|ref|YP_129290.1|	1	1	54.24	0.000306318	0.405187	cell division topological specificity factor MinE [Photobacterium profundum SS9]	PBPRA1077	9307.91	10620.7	10974.9	10620.7	878.21		4122.36	3775.01	4624.31	4122.36	426.989		Cytoplasmic	Cytoplasmic
group 4	gi|54310411|ref|YP_131431.1|	1	1	25.39	0.0109813	0.404228	replicative DNA helicase [Photobacterium profundum SS9]	PBPRA3331	16743.5	15919.9	16221.1	16221.1	416.712		9035.65	4345.86	6378.99	6378.99	2351.8		Cytoplasmic	Cytoplasmic
group 4	gi|54309480|ref|YP_130500.1|	1	1	24.25	0.00422059	0.401792	hypothetical protein PBPRA2313 [Photobacterium profundum SS9]	PBPRA2313	118806	108570	171055	118806	33513.9		50189.1	49573.9	60323.3	50189.1	6036.46		CytoplasmicMembrane	Cytoplasmic
group 4	gi|54310020|ref|YP_131040.1|	1	2	63.3	0.0103696	0.36942	lipoyltransferase [Photobacterium profundum SS9]	PBPRA2895	104354	100138	94239.8	100138	5080.15		51503.5	35435.8	23418.2	35435.8	14091.2		Cytoplasmic	Cytoplasmic
group 4	gi|54307926|ref|YP_128946.1|	1	1	48.79	0.00222956	0.355301	transcriptional regulator PhoU [Photobacterium profundum SS9]	PBPRA0731	16919.4	22129.2	26156.7	22129.2	4631.21		7571.37	8791.33	6804.81	7571.37	1001.85		Cytoplasmic	Cytoplasmic
group 4	gi|54308586|ref|YP_129606.1|	1	1	50.52	0.00637867	0.328571	putative phosphate ABC transporter, permease protein [Photobacterium profundum SS9]	PBPRA1393	21508.9	27444.1	24436.4	24436.4	2967.71		7842.82	10948.3	5322.48	7842.82	2818		CytoplasmicMembrane	InnerMembrane
group 4	gi|54303172|ref|YP_133165.1|	1	1	22.8	0.00573432	0.316148	hypothetical protein PBPRB1499 [Photobacterium profundum SS9]	PBPRB1499	13858.4	18956.2	15393.6	15393.6	2615.23		7259.11	3923.24	4058.54	4058.54	1888.12		Cytoplasmic	Cytoplasmic
group 4	gi|54307539|ref|YP_128559.1|	1	1	56.44	0.0185528	0.31235	putative bacterioferritin [Photobacterium profundum SS9]	PBPRA0318	39721.9	39750	46359.3	39750	3824.04		6670.52	20586.9	12046	12046	7017.92		Cytoplasmic	Cytoplasmic
group 4	gi|54303667|ref|YP_133660.1|	1	1	76.05	0.00927053	0.310839	pyridoxamine 5'-phosphate oxidase [Photobacterium profundum SS9]	PBPRB2015	85370.2	71412.9	79753.1	79753.1	7022.75		29080.9	30555.7	13888.2	29080.9	9226.78		Cytoplasmic	Cytoplasmic
group 4	gi|54309051|ref|YP_130071.1|	1	1	20.46	0.000176231	0.310585	iron-sulfur cluster-binding protein [Photobacterium profundum SS9]	PBPRA1865	32874.6	36744.8	34679	34679	1936.59		12381.8	10662.4	9349.4	10662.4	1520.73		Cytoplasmic	Cytoplasmic
group 4	gi|54309225|ref|YP_130245.1|	1	1	49.93	0.000178428	0.308794	hypothetical protein PBPRA2040 [Photobacterium profundum SS9]	PBPRA2040	4809.71	5213.89	5034.34	5034.34	202.506		1718.75	1628.59	1302.47	1628.59	219.002		Cytoplasmic	Cytoplasmic
group 4	gi|54309713|ref|YP_130733.1|	1	1	45.92	0.00511483	0.285472	putative tolR membrane protein [Photobacterium profundum SS9]	PBPRA2552	20368.6	18616.6	24181.8	20368.6	2845.51		6689.34	7611.43	3731.63	6689.34	2026.95		CytoplasmicMembrane	Cytoplasmic
group 4	gi|54307810|ref|YP_128830.1|	1	1	32	0.0344445	0.274853	putative dihydropteroate synthase [Photobacterium profundum SS9]	PBPRA0605	9751.17	10554.6	10299.1	10299.1	410.492		928.156	3896.6	3587.08	3587.08	1631.84		Cytoplasmic	Cytoplasmic
group 4	gi|54307828|ref|YP_128848.1|	1	1	27.39	0.00266753	0.264793	putative peptide chain release factor RF-3 [Photobacterium profundum SS9]	PBPRA0625	81535.1	61045	51037.9	61045	15546		17621.3	20946.7	12700.8	17621.3	4148.6		Cytoplasmic	Cytoplasmic
group 4	gi|54303133|ref|YP_133126.1|	1	1	117.04	0.0247507	0.255616	hypothetical protein PBPRB1460 [Photobacterium profundum SS9]	PBPRB1460	797522	616330	694732	694732	90868.8		67194.8	276274	195519	195519	105438		Unknown	Extracellular
group 4	gi|54308215|ref|YP_129235.1|	1	1	61.82	0.00927097	0.252662	transcription activator ToxR [Photobacterium profundum SS9]	PBPRA1022	36582.2	44969.9	42150.9	42150.9	4268.3		5619.34	16157.8	9477.88	9477.88	5331.79		Unknown	OuterMembrane
group 4	gi|54309348|ref|YP_130368.1|	1	1	22.87	0.00246866	0.245665	putative histidine utilization repressor [Photobacterium profundum SS9]	PBPRA2169	21673.8	17904.9	22315.2	21673.8	2382.85		7084.03	4555.42	3565.69	4555.42	1814.39		Cytoplasmic	Cytoplasmic
group 4	gi|54307608|ref|YP_128628.1|	1	1	34.18	9.09949e-05	0.233706	50S ribosomal protein L21 [Photobacterium profundum SS9]	PBPRA0394	21553	22947.6	23000.3	22947.6	820.799		5636.35	4367.17	5771.85	5636.35	774.844		Cytoplasmic	Cytoplasmic
group 4	gi|54301802|ref|YP_131795.1|	1	1	30.48	0.0188766	0.223145	putative O-methyltransferase [Photobacterium profundum SS9]	PBPRB0122	9963.37	7939.94	5034.07	7939.94	2477.78		2973.59	1297.64	847.143	1297.64	1120.53		Cytoplasmic	Cytoplasmic
group 4	gi|54307630|ref|YP_128650.1|	1	1	40.15	0.000529795	0.201165	isopropylmalate isomerase small subunit [Photobacterium profundum SS9]	PBPRA0416	46670.1	51433.5	47476.9	47476.9	2549.37		11049.8	6963.8	11272.2	11049.8	2425.79		Cytoplasmic	Cytoplasmic
group 4	gi|54307450|ref|YP_128470.1|	1	1	32.06	0.000985972	0.195058	rRNA methylase [Photobacterium profundum SS9]	PBPRA0229	24394.5	27180.9	23478.2	24394.5	1928.46		3276.52	6111.4	5251.88	5251.88	1453.58		Cytoplasmic	Cytoplasmic
group 4	gi|54302133|ref|YP_132126.1|	1	1	59.21	0.00739737	0.168067	hypothetical protein PBPRB0453 [Photobacterium profundum SS9]	PBPRB0453	86412.8	112905	123494	112905	19100.5		7982.67	26304.5	19966.7	19966.7	9304.79		Unknown	Extracellular
group 4	gi|54307617|ref|YP_128637.1|	1	1	45.39	0.00456829	0.158189	4-hydroxythreonine-4-phosphate dehydrogenase [Photobacterium profundum SS9]	PBPRA0403	16608.6	10376.1	12330	12330	3187.72		1044.72	2569.22	2605.22	2569.22	890.742		Cytoplasmic	Cytoplasmic
group 4	gi|54308351|ref|YP_129371.1|	1	1	52.78	0.00034317	0.157266	cysteine/glutathione ABC transporter membrane/ATP-binding component [Photobacterium profundum SS9]	PBPRA1158	27691.1	20848.5	25930.2	25930.2	3553.08		3206.06	5042.38	3463.15	3463.15	994.327		CytoplasmicMembrane	InnerMembrane
group 4	gi|54308200|ref|YP_129220.1|	1	1	22.54	0.000636007	0.118877	putative cation efflux family protein [Photobacterium profundum SS9]	PBPRA1007	2000.87	1719.45	1436.33	1719.45	282.269		280.395	193.022	139.589	193.022	71.0814		CytoplasmicMembrane	InnerMembrane
group 4	gi|54309054|ref|YP_130074.1|	1	1	41.44	0.00491375	0.115953	putative formate dehydrogenase accessory protein [Photobacterium profundum SS9]	PBPRA1868	25281.6	17047.3	19631.3	19631.3	4211.21		4075.43	1054.88	2054.16	2054.16	1538.82		Cytoplasmic	Cytoplasmic
group 4	gi|54309858|ref|YP_130878.1|	1	1	22.42	0.00260181	0.114225	putative mannosyl-transferase [Photobacterium profundum SS9]	PBPRA2698	6707.3	6302.41	3623.75	6302.41	1675.68		565.203	953.391	381.357	565.203	292.037		CytoplasmicMembrane	InnerMembrane
group 4	gi|54310489|ref|YP_131509.1|	1	1	47.29	0.0210925	0.109814	hypothetical protein PBPRA3423 [Photobacterium profundum SS9]	PBPRA3423	10062.8	10695.1	9123.95	10062.8	790.531		895.67	2192.5	193.264	895.67	1014.24		CytoplasmicMembrane	InnerMembrane
group 4	gi|54308228|ref|YP_129248.1|	1	1	21.34	0.000446972	0.10734	ferric uptake regulator [Photobacterium profundum SS9]	PBPRA1035	42688.8	74961.3	81108.9	74961.3	20637.4		7744.41	6678.04	6912.38	6912.38	560.409		Cytoplasmic	Cytoplasmic
group 4	gi|54308219|ref|YP_129239.1|	1	1	23.12	0.000931984	0.0827099	putative inosine-guanosine kinase [Photobacterium profundum SS9]	PBPRA1026	31842.9	26072.8	25967.3	26072.8	3362.27		1338.8	3579.35	2019.8	2019.8	1148.62		Cytoplasmic	Cytoplasmic
group 4	gi|54310287|ref|YP_131307.1|	1	1	54	0.00243213	0.0674054	quinolinate phosphoribosyltransferase [Photobacterium profundum SS9]	PBPRA3199	23760.3	26250.3	24153.8	24153.8	1338.54		2245.61	2125.91	627.554	2125.91	901.62		Cytoplasmic	Cytoplasmic
group 4	gi|54307786|ref|YP_128806.1|	1	1	62.75	0.00691603	0.0244057	thymidylate synthase [Photobacterium profundum SS9]	PBPRA0581	32756.8	24624.2	30584.2	30584.2	4210.68		268.773	1782.18	95.8998	268.773	927.705		Cytoplasmic	Cytoplasmic
group 4	gi|54307732|ref|YP_128752.1|	1	1	28.38	0.00135739	0.000409136	hypothetical protein PBPRA0527 [Photobacterium profundum SS9]	PBPRA0527	13384.8	10269.8	11732.4	11732.4	1558.47		14.4781	0	0	0	8.35893		Cytoplasmic	Cytoplasmic
group 5	gi|54307802|ref|YP_128822.1|	5	5	211.33	0.0114377	1.48549	carbamoyl phosphate synthase large subunit [Photobacterium profundum SS9]	PBPRA0597	91680.8	102964	105961	102964	7530.27		171163	143357	132026	143357	20138.1		Unknown	Cytoplasmic
group 5	gi|54307564|ref|YP_128584.1|	3	4	190.36	0.0219419	1.47674	30S ribosomal protein S11 [Photobacterium profundum SS9]	PBPRA0343	1.42181e+06	1.38202e+06	1.44707e+06	1.42181e+06	32797.7		2.5244e+06	1.78415e+06	1.96892e+06	1.96892e+06	385287		Cytoplasmic	Cytoplasmic
group 5	gi|54307954|ref|YP_128974.1|	7	7	319.42	0.0390735	1.47632	nucleoside diphosphate kinase [Photobacterium profundum SS9]	PBPRA0759	960070	951639	923391	951639	19211		1.72815e+06	1.32453e+06	1.13284e+06	1.32453e+06	303877		Cytoplasmic	Cytoplasmic
group 5	gi|161936336|ref|YP_128521.2|	4	4	227.78	0.00259361	1.46687	shikimate kinase I [Photobacterium profundum SS9]	PBPRA0280	600397	553683	567663	567663	23976.1		930793	801365	793409	801365	77124.8		Cytoplasmic	Cytoplasmic
group 5	gi|54308390|ref|YP_129410.1|	11	11	724.63	0.00620002	1.45957	3-oxoacyl-(acyl carrier protein) synthase II [Photobacterium profundum SS9]	PBPRA1197	1.18326e+06	1.11656e+06	1.05832e+06	1.11656e+06	62517.5		1.84686e+06	1.53587e+06	1.51871e+06	1.53587e+06	184700		CytoplasmicMembrane	Cytoplasmic
group 5	gi|54307485|ref|YP_128505.1|	4	4	155.66	0.0304901	1.44986	putative transcriptional regulator [Photobacterium profundum SS9]	PBPRA0264	162520	189819	181415	181415	13981.4		311327	224509	238032	238032	46712.5		Cytoplasmic	Cytoplasmic
group 5	gi|54309337|ref|YP_130357.1|	2	3	119.63	0.0188231	1.43098	50S ribosomal protein L20 [Photobacterium profundum SS9]	PBPRA2157	126743	168570	145385	145385	20954.7		192868	227346	210420	210420	17239.9		Cytoplasmic	Cytoplasmic
group 5	gi|54307246|ref|YP_128266.1|	2	2	80.7	0.026145	1.42421	DNA polymerase III subunit beta [Photobacterium profundum SS9]	PBPRA0009	22819.1	23280.3	24877.1	23280.3	1079.93		32867.3	39746.8	28471.2	32867.3	5683.23		Cytoplasmic	Cytoplasmic
group 5	gi|161936289|ref|YP_131303.2|	2	2	82.91	0.0305863	1.42343	dihydrolipoamide acetyltransferase [Photobacterium profundum SS9]	PBPRA3195	126157	144452	170876	144452	22482.4		230550	212905	184970	212905	22982.7		Cytoplasmic	Cytoplasmic
group 5	gi|54309207|ref|YP_130227.1|	4	4	223.67	0.0270501	1.41306	hypothetical protein PBPRA2022 [Photobacterium profundum SS9]	PBPRA2022	494889	519387	564890	519387	35521.6		656448	883384	691632	691632	122138		Cytoplasmic	Cytoplasmic
group 5	gi|54310084|ref|YP_131104.1|	8	8	563.69	0.00691485	1.41065	30S ribosomal protein S2 [Photobacterium profundum SS9]	PBPRA2968	4.72865e+06	4.51928e+06	5.15253e+06	4.72865e+06	322626		7.17335e+06	7.08953e+06	6.05116e+06	7.08953e+06	625103		Cytoplasmic	Cytoplasmic
group 5	gi|161936321|ref|YP_129256.2|	6	6	575.14	0.0159745	1.40893	type II citrate synthase [Photobacterium profundum SS9]	PBPRA1043	984954	846248	923542	923542	69504.3		1.16987e+06	1.48291e+06	1.22847e+06	1.22847e+06	166416		Cytoplasmic	Cytoplasmic
group 5	gi|54310416|ref|YP_131436.1|	7	7	460.93	0.0194984	1.39407	50S ribosomal protein L9 [Photobacterium profundum SS9]	PBPRA3336	3.05871e+06	3.16925e+06	3.13035e+06	3.13035e+06	56071.6		5.11167e+06	3.88516e+06	4.0493e+06	4.0493e+06	665821		Cytoplasmic	Cytoplasmic
group 5	gi|54309863|ref|YP_130883.1|	2	2	131.79	0.0435447	1.37003	putative glycerol-3-phosphate cytidyltransferase [Photobacterium profundum SS9]	PBPRA2703	230359	246503	234494	234494	8386.12		351803	360801	261975	351803	54645.3		Cytoplasmic	Cytoplasmic
group 5	gi|54307290|ref|YP_128310.1|	9	10	517.35	0.0192158	1.3603	putative 16kDa heat shock protein A [Photobacterium profundum SS9]	PBPRA0053	2.23301e+06	2.50285e+06	2.243e+06	2.243e+06	152990		3.61555e+06	2.85948e+06	3.01831e+06	3.01831e+06	398659		Cytoplasmic	Cytoplasmic
group 5	gi|54307540|ref|YP_128560.1|	8	8	446.06	0.0468647	1.30469	30S ribosomal protein S10 [Photobacterium profundum SS9]	PBPRA0319	3.29518e+06	3.12124e+06	3.37849e+06	3.29518e+06	131256		5.03878e+06	3.8871e+06	3.85342e+06	3.8871e+06	674858		Cytoplasmic	Cytoplasmic
group 5	gi|54308706|ref|YP_129726.1|	4	4	359.46	0.047891	1.3008	putative manganese-dependent inorganic pyrophosphatase [Photobacterium profundum SS9]	PBPRA1513	177274	189856	206413	189856	14614.4		249295	282726	214045	249295	34344.4		Cytoplasmic	Cytoplasmic
group 5	gi|54307900|ref|YP_128920.1|	31	39	3334.19	0.0162436	1.28874	molecular chaperone DnaK [Photobacterium profundum SS9]	PBPRA0697	2.3397e+07	2.3752e+07	2.36466e+07	2.36466e+07	182291		3.43094e+07	2.86625e+07	2.8265e+07	2.86625e+07	3.3808e+06		Cytoplasmic	Cytoplasmic
group 5	gi|54307563|ref|YP_128583.1|	5	5	445.16	0.0467508	1.28438	30S ribosomal protein S13 [Photobacterium profundum SS9]	PBPRA0342	3.16373e+06	3.24318e+06	3.15834e+06	3.16373e+06	47500.3		4.80929e+06	3.82066e+06	3.65544e+06	3.82066e+06	623973		Cytoplasmic	Cytoplasmic
group 5	gi|54309028|ref|YP_130048.1|	2	2	99.84	0.0222349	1.27965	putative D-alanyl-D-alanine carboxypeptidase [Photobacterium profundum SS9]	PBPRA1842	187753	212684	213111	212684	14518.8		289884	251040	244201	251040	24638.9		CytoplasmicMembrane	OuterMembrane
group 5	gi|54308035|ref|YP_129055.1|	11	11	697.42	0.0443141	1.26293	gamma-glutamyl phosphate reductase [Photobacterium profundum SS9]	PBPRA0840	836647	815226	818570	818570	11523.9		1.20018e+06	997599	922214	997599	143754		Cytoplasmic	Cytoplasmic
group 5	gi|54309096|ref|YP_130116.1|	3	3	171.42	0.014765	1.25796	putative chemotaxis protein CheV [Photobacterium profundum SS9]	PBPRA1910	523886	524248	524693	524248	403.935		684771	704200	589586	684771	61337.8		Cytoplasmic	Cytoplasmic
group 5	gi|54308217|ref|YP_129237.1|	7	7	529	0.000511885	1.23967	adenylate kinase [Photobacterium profundum SS9]	PBPRA1024	1.6164e+06	1.54344e+06	1.63437e+06	1.6164e+06	48153.9		1.96015e+06	1.95609e+06	2.02702e+06	1.96015e+06	39833.3		Cytoplasmic	Cytoplasmic
group 5	gi|54307292|ref|YP_128312.1|	16	16	1157.31	0.027884	1.22682	glycyl-tRNA synthetase subunit beta [Photobacterium profundum SS9]	PBPRA0055	962547	883035	972401	962547	48999.1		1.16244e+06	1.24915e+06	1.04557e+06	1.16244e+06	102162		Cytoplasmic	Cytoplasmic
group 5	gi|54309045|ref|YP_130065.1|	4	4	181.42	0.0156801	1.21856	NAD-dependent deacetylase [Photobacterium profundum SS9]	PBPRA1859	208841	199068	186935	199068	10974.1		246725	253628	224504	246725	15218.6		Cytoplasmic	Cytoplasmic
group 5	gi|54309740|ref|YP_130760.1|	8	9	613.03	0.0387213	1.18112	aspartate-semialdehyde dehydrogenase [Photobacterium profundum SS9]	PBPRA2579	2.19303e+06	2.07744e+06	2.21399e+06	2.19303e+06	73535.7		2.51118e+06	2.79603e+06	2.35174e+06	2.51118e+06	225077		Cytoplasmic	Periplasmic
group 5	gi|54308135|ref|YP_129155.1|	10	10	595.05	0.011028	1.15302	putative chemotaxis protein CheA [Photobacterium profundum SS9]	PBPRA0942	1.00397e+06	1.03646e+06	1.01429e+06	1.01429e+06	16602.3		1.24518e+06	1.14734e+06	1.12965e+06	1.14734e+06	62227.6		Cytoplasmic	Cytoplasmic
group 5	gi|54308339|ref|YP_129359.1|	3	3	275.07	0.025848	1.14454	hypothetical protein PBPRA1146 [Photobacterium profundum SS9]	PBPRA1146	312105	289932	318788	312105	15105.4		361472	333008	359440	359440	15879.7		Cytoplasmic	Cytoplasmic
group 5	gi|54310219|ref|YP_131239.1|	11	11	700.54	0.00201795	1.13689	ribose-5-phosphate isomerase A [Photobacterium profundum SS9]	PBPRA3122	3.00982e+06	3.12239e+06	3.00705e+06	3.00982e+06	65810.7		3.39906e+06	3.5502e+06	3.44108e+06	3.44108e+06	78012.3		Cytoplasmic	Cytoplasmic
group 5	gi|54310034|ref|YP_131054.1|	9	9	572.95	0.0293396	0.909982	uracil phosphoribosyltransferase [Photobacterium profundum SS9]	PBPRA2909	2.87516e+06	2.71882e+06	2.7753e+06	2.7753e+06	79163.9		2.65845e+06	2.4759e+06	2.48155e+06	2.48155e+06	103803		Cytoplasmic	Cytoplasmic
group 5	gi|54310000|ref|YP_131020.1|	3	3	188.33	0.0470999	0.875041	GTP-dependent nucleic acid-binding protein EngD [Photobacterium profundum SS9]	PBPRA2851	307772	340674	325484	325484	16467.4		267280	281333	303615	281333	18322.2		Cytoplasmic	Cytoplasmic
group 5	gi|54309024|ref|YP_130044.1|	3	3	166.02	0.0492789	0.853185	fumarate/nitrate reduction transcriptional regulator [Photobacterium profundum SS9]	PBPRA1838	107389	107837	104138	107389	2019.09		86142.2	101423	84911.4	86142.2	9198.31		Cytoplasmic	Cytoplasmic
group 5	gi|54308305|ref|YP_129325.1|	13	14	812.29	0.035657	0.822911	aspartyl-tRNA synthetase [Photobacterium profundum SS9]	PBPRA1112	1.57374e+06	1.71914e+06	1.69889e+06	1.69889e+06	78753.3		1.52853e+06	1.27617e+06	1.30308e+06	1.30308e+06	138589		Cytoplasmic	Cytoplasmic
group 5	gi|54309867|ref|YP_130887.1|	5	5	241.91	0.00122107	0.816445	putative polysaccharide biosynthesis protein, NeuB [Photobacterium profundum SS9]	PBPRA2707	283194	286568	296536	286568	6937.67		239759	241362	226164	239759	8350.49		Cytoplasmic	Cytoplasmic
group 5	gi|161936315|ref|YP_129374.2|	7	7	356.13	0.00997536	0.814702	leucine-responsive transcriptional regulator [Photobacterium profundum SS9]	PBPRA1161	2.42891e+06	2.42393e+06	2.7019e+06	2.42891e+06	159069		2.0699e+06	2.13319e+06	1.95177e+06	2.0699e+06	92079.7		Cytoplasmic	Cytoplasmic
group 5	gi|54310498|ref|YP_131518.1|	41	42	3044.5	0.0268116	0.80836	DNA-directed RNA polymerase subunit beta [Photobacterium profundum SS9]	PBPRA3432	1.14194e+07	1.07746e+07	1.1298e+07	1.1298e+07	342643		1.01441e+07	8.55483e+06	8.37465e+06	8.55483e+06	973754		Cytoplasmic	Cytoplasmic
group 5	gi|54307843|ref|YP_128863.1|	11	12	547.06	0.025421	0.806637	putative ABC transporter ATP-binding protein [Photobacterium profundum SS9]	PBPRA0640	1.37555e+06	1.24949e+06	1.19592e+06	1.24949e+06	92222		1.10724e+06	1.03082e+06	944071	1.03082e+06	81640.8		Cytoplasmic	Cytoplasmic
group 5	gi|54310180|ref|YP_131200.1|	4	4	226.17	0.0206735	0.805918	putative GTP pyrophosphokinase [Photobacterium profundum SS9]	PBPRA3082	288812	260557	250466	260557	19877.1		228890	216095	199616	216095	14675.3		Cytoplasmic	Cytoplasmic
group 5	gi|54307814|ref|YP_128834.1|	12	12	646.66	0.0383084	0.795336	transcription elongation factor NusA [Photobacterium profundum SS9]	PBPRA0611	559234	565617	640163	565617	44994.8		438720	528016	437043	438720	52046		Cytoplasmic	Cytoplasmic
group 5	gi|161936345|ref|YP_133242.2|	3	3	127.43	0.0440146	0.7931	hypothetical protein PBPRB1582 [Photobacterium profundum SS9]	PBPRB1582	806768	845109	983394	845109	92906		629902	753873	706259	706259	62538.3		Cytoplasmic	Cytoplasmic
group 5	gi|54310642|ref|YP_131662.1|	17	26	2178.65	0.0109958	0.773658	F0F1 ATP synthase subunit beta [Photobacterium profundum SS9]	PBPRA3604	1.65052e+07	1.67962e+07	1.76097e+07	1.67962e+07	572440		1.4348e+07	1.31593e+07	1.18805e+07	1.31593e+07	1.23402e+06		Cytoplasmic	Cytoplasmic
group 5	gi|54308290|ref|YP_129310.1|	5	5	408.13	0.0436309	0.763585	putative peptidyl-prolyl cis-trans isomerase B [Photobacterium profundum SS9]	PBPRA1097	3.16665e+06	3.19434e+06	2.9844e+06	3.16665e+06	114057		2.75341e+06	2.38642e+06	1.99616e+06	2.38642e+06	378682		Cytoplasmic	Cytoplasmic
group 5	gi|54310427|ref|YP_131447.1|	13	13	813.11	0.0425281	0.76257	putative hflC protein [Photobacterium profundum SS9]	PBPRA3347	3.65312e+06	4.0163e+06	3.8328e+06	3.8328e+06	181594		3.37894e+06	2.92445e+06	2.46786e+06	2.92445e+06	455544		Cytoplasmic	Cytoplasmic
group 5	gi|161936325|ref|YP_128933.2|	7	7	296.98	0.0287911	0.761883	recombination associated protein [Photobacterium profundum SS9]	PBPRA0718	390702	423384	392017	392017	18500.9		351744	298966	268200	298966	42252.7		Cytoplasmic	Cytoplasmic
group 5	gi|54308960|ref|YP_129980.1|	3	3	248.15	0.0333039	0.758173	ABC transporter ATPase component [Photobacterium profundum SS9]	PBPRA1771	179251	158523	169259	169259	10366.1		113750	149006	121663	121663	18499		Cytoplasmic	Cytoplasmic
group 5	gi|54309802|ref|YP_130822.1|	10	12	665.93	0.0223347	0.755983	putative glucose-1-phosphate uridylyltransferase [Photobacterium profundum SS9]	PBPRA2642	2.14398e+06	2.34622e+06	2.33324e+06	2.33324e+06	113201		1.62403e+06	1.97486e+06	1.55951e+06	1.62403e+06	223517		Cytoplasmic	Cytoplasmic
group 5	gi|54310019|ref|YP_131039.1|	4	4	175.19	0.0295138	0.75546	hypothetical protein PBPRA2894 [Photobacterium profundum SS9]	PBPRA2894	920133	957189	963575	957189	23456		780762	766488	598936	766488	101109		Unknown	Cytoplasmic
group 5	gi|54308061|ref|YP_129081.1|	4	4	195.22	0.0028689	0.75004	cell division protein ZipA [Photobacterium profundum SS9]	PBPRA0866	445189	444499	469995	445189	14525.3		337825	364776	317215	337825	23850.8		CytoplasmicMembrane	Cytoplasmic
group 5	gi|54307809|ref|YP_128829.1|	21	21	1299.39	0.0163265	0.748442	putative cell division protein FtsH [Photobacterium profundum SS9]	PBPRA0604	4.39765e+06	4.20439e+06	4.00437e+06	4.20439e+06	196652		3.46788e+06	3.21878e+06	2.74851e+06	3.21878e+06	365309		CytoplasmicMembrane	InnerMembrane
group 5	gi|54308427|ref|YP_129447.1|	36	36	2785.98	0.0146474	0.746959	elongation factor G [Photobacterium profundum SS9]	PBPRA1234	2.57445e+07	2.71089e+07	2.7389e+07	2.71089e+07	879850		2.08403e+07	2.1748e+07	1.73494e+07	2.08403e+07	2.32229e+06		Cytoplasmic	Cytoplasmic
group 5	gi|54308069|ref|YP_129089.1|	16	16	879.33	0.0433477	0.739742	glutamyl-tRNA synthetase [Photobacterium profundum SS9]	PBPRA0874	1.47713e+06	1.38154e+06	1.3711e+06	1.38154e+06	58437.6		1.25321e+06	998505	877223	998505	191897		Cytoplasmic	Cytoplasmic
group 5	gi|54309564|ref|YP_130584.1|	9	9	545.39	0.027217	0.737116	hypothetical protein PBPRA2397 [Photobacterium profundum SS9]	PBPRA2397	3.11533e+06	2.8976e+06	3.02484e+06	3.02484e+06	109381		2.5304e+06	2.26741e+06	1.86407e+06	2.26741e+06	335623		Cytoplasmic	Cytoplasmic
group 5	gi|54309569|ref|YP_130589.1|	3	3	227.75	0.0476536	0.736867	Hit family diadenosine tetraphosphate hydrolase [Photobacterium profundum SS9]	PBPRA2403	424863	438294	442844	438294	9348.95		329417	376054	256877	329417	60055.9		Cytoplasmic	Cytoplasmic
group 5	gi|54307949|ref|YP_128969.1|	6	6	239.42	0.0245393	0.736142	chaperone protein HscA [Photobacterium profundum SS9]	PBPRA0754	410453	423349	420989	420989	6866.06		363416	271123	289166	289166	48916.2		Cytoplasmic	Cytoplasmic
group 5	gi|54307643|ref|YP_128663.1|	6	6	338.51	0.00571526	0.734964	RNA polymerase sigma factor RpoD [Photobacterium profundum SS9]	PBPRA0430	870960	959677	937000	937000	46091.1		743486	661291	629338	661291	58888.1		Cytoplasmic	Cytoplasmic
group 5	gi|54302590|ref|YP_132583.1|	3	3	148.31	0.0124849	0.728899	NAD synthetase [Photobacterium profundum SS9]	PBPRB0911	140651	138322	130310	138322	5424.79		105697	106684	85945.5	105697	11698.9		Cytoplasmic	Cytoplasmic
group 5	gi|54309654|ref|YP_130674.1|	3	3	80.73	0.0464922	0.727693	tryptophan synthase subunit beta [Photobacterium profundum SS9]	PBPRA2490	119643	121607	112356	119643	4874.02		69296.2	102592	85428.2	85428.2	16650.7		Cytoplasmic	Cytoplasmic
group 5	gi|54310641|ref|YP_131661.1|	2	2	146.67	0.0231673	0.724847	F0F1 ATP synthase subunit epsilon [Photobacterium profundum SS9]	PBPRA3603	1.0808e+06	1.15826e+06	1.04206e+06	1.0808e+06	59162.7		712328	934406	731576	731576	123037		Cytoplasmic	Cytoplasmic
group 5	gi|54310593|ref|YP_131613.1|	12	13	747.32	0.0399481	0.724128	transcription termination factor Rho [Photobacterium profundum SS9]	PBPRA3540	1.75325e+06	1.6219e+06	1.5673e+06	1.6219e+06	95576.1		1.45332e+06	1.09601e+06	1.02964e+06	1.09601e+06	227881		Cytoplasmic	Cytoplasmic
group 5	gi|161936299|ref|YP_130783.2|	29	30	2642.65	0.00226119	0.722818	glyceraldehyde-3-phosphate dehydrogenase [Photobacterium profundum SS9]	PBPRA2602	4.90088e+07	4.75392e+07	4.93278e+07	4.90088e+07	953984		3.66187e+07	3.68057e+07	3.20172e+07	3.66187e+07	2.71228e+06		Cytoplasmic	Cytoplasmic
group 5	gi|54309220|ref|YP_130240.1|	8	8	483.16	0.034791	0.719485	putative DnaK-related protein (molecular chaperone) [Photobacterium profundum SS9]	PBPRA2035	1.24205e+06	1.35124e+06	1.2848e+06	1.2848e+06	55025.2		1.11523e+06	899146	775854	899146	171787		Cytoplasmic	Cytoplasmic
group 5	gi|54307734|ref|YP_128754.1|	9	9	523.39	0.00981046	0.715723	glutamate-1-semialdehyde aminotransferase [Photobacterium profundum SS9]	PBPRA0529	2.87722e+06	2.76268e+06	2.74063e+06	2.76268e+06	73331.2		2.23536e+06	2.01719e+06	1.74558e+06	2.01719e+06	245377		Cytoplasmic	Cytoplasmic
group 5	gi|54302031|ref|YP_132024.1|	15	15	1238.11	0.0245848	0.705102	hypothetical protein PBPRB0351 [Photobacterium profundum SS9]	PBPRB0351	5.66676e+07	5.78617e+07	5.60692e+07	5.66676e+07	912603		4.41033e+07	4.38025e+07	3.23837e+07	4.38025e+07	6.68117e+06		Unknown	Cytoplasmic
group 5	gi|54309817|ref|YP_130837.1|	4	6	255.13	0.0177023	0.702438	putative UDP-glucose dehydrogenase [Photobacterium profundum SS9]	PBPRA2657	299373	243636	230158	243636	36694.6		175340	195844	171918	175340	12940		Cytoplasmic	Cytoplasmic
group 5	gi|47104062|ref|YP_015491.1|	5	5	226.12	0.018992	0.701037	hypothetical protein PBPRC0037 [Photobacterium profundum SS9]	PBPRC0037	188516	197221	165922	188516	16155		121331	149615	115788	121331	18142.8		Cytoplasmic	Cytoplasmic
group 5	gi|54310643|ref|YP_131663.1|	9	10	665.98	0.0022386	0.690295	F0F1 ATP synthase subunit gamma [Photobacterium profundum SS9]	PBPRA3605	1.66437e+06	1.87848e+06	1.89858e+06	1.87848e+06	129809		1.29492e+06	1.28858e+06	1.17268e+06	1.28858e+06	68816.7		Unknown	Cytoplasmic
group 5	gi|229557969|ref|YP_128418.2|	2	2	126.84	0.0203784	0.689632	putative DNA uptake protein [Photobacterium profundum SS9]	PBPRA0177	95481.7	93847.6	117877	95481.7	13426.5		62109.3	78268.3	71481.9	71481.9	8113.91		Cytoplasmic	Cytoplasmic
group 5	gi|54307248|ref|YP_128268.1|	10	10	418.07	0.0369225	0.689301	DNA gyrase subunit B [Photobacterium profundum SS9]	PBPRA0011	1.34016e+06	1.35882e+06	1.20218e+06	1.34016e+06	85559.5		1.11659e+06	814015	758473	814015	192737		Cytoplasmic	Cytoplasmic
group 5	gi|54309708|ref|YP_130728.1|	2	2	86.1	0.0330985	0.688389	quinolinate synthetase [Photobacterium profundum SS9]	PBPRA2547	155841	157545	195855	157545	22626.1		104664	139020	106873	106873	19229.6		Cytoplasmic	Cytoplasmic
group 5	gi|54308873|ref|YP_129893.1|	2	2	59.85	0.00165715	0.687208	thiopurine S-methyltransferase [Photobacterium profundum SS9]	PBPRA1684	61826.3	59667.1	69547.4	61826.3	5194.48		45035.3	42391.4	43858.1	43858.1	1324.6		Cytoplasmic	Cytoplasmic
group 5	gi|54301816|ref|YP_131809.1|	7	15	1024.66	0.0329553	0.680116	F0F1 ATP synthase subunit beta [Photobacterium profundum SS9]	PBPRB0136	622802	564845	564010	564845	33705.3		427293	455178	308858	427293	77689.9		Cytoplasmic	Cytoplasmic
group 5	gi|54310584|ref|YP_131604.1|	10	10	744.43	0.0165396	0.672938	protoheme IX synthesis protein HemY [Photobacterium profundum SS9]	PBPRA3531	1.23242e+06	1.22925e+06	1.44931e+06	1.23242e+06	126147		784002	1.03021e+06	817645	817645	133500		CytoplasmicMembrane	InnerMembrane
group 5	gi|54309904|ref|YP_130924.1|	47	49	3655.84	0.00314647	0.665967	putative formate acetyltransferase [Photobacterium profundum SS9]	PBPRA2750	3.53089e+07	3.57335e+07	3.88383e+07	3.57335e+07	1.92684e+06		2.59554e+07	2.55149e+07	2.17066e+07	2.55149e+07	2.33626e+06		Cytoplasmic	Cytoplasmic
group 5	gi|54309811|ref|YP_130831.1|	1	1	38.55	0.0301995	0.705621	putative folylpolyglutamate synthase/dihydrofolate synthase [Photobacterium profundum SS9]	PBPRA2651	105822	99157.9	110858	105822	5869.07		89860.1	63460.4	69541.4	69541.4	13824.9		Cytoplasmic	Cytoplasmic
group 6	gi|54307474|ref|YP_128494.1|	22	22	1050.18	0.0512112	0.772567	ATP-dependent protease ATP-binding subunit HslU [Photobacterium profundum SS9]	PBPRA0253	7.11955e+06	6.78576e+06	6.54916e+06	6.78576e+06	286568		6.25034e+06	4.99082e+06	4.56129e+06	4.99082e+06	877857		Cytoplasmic	Cytoplasmic
group 6	gi|54309950|ref|YP_130970.1|	3	3	130.48	0.0512373	0.717177	hypothetical protein PBPRA2796 [Photobacterium profundum SS9]	PBPRA2796	469143	525500	491297	491297	28392.6		429379	354083	282220	354083	73585.8		Cytoplasmic	Cytoplasmic
group 6	gi|54307738|ref|YP_128758.1|	2	2	75.02	0.0512725	0.796274	tyrosyl-tRNA synthetase [Photobacterium profundum SS9]	PBPRA0533	133273	110131	115234	115234	12158.6		102061	84297.9	99215.5	99215.5	9540.81		Cytoplasmic	Cytoplasmic
group 6	gi|54308161|ref|YP_129181.1|	2	2	80.87	0.0516752	1.95969	queuosine biosynthesis protein QueC [Photobacterium profundum SS9]	PBPRA0968	24932.2	33986.1	28799.1	28799.1	4542.96		82201.1	40078	49619.5	49619.5	22086.7		Cytoplasmic	Cytoplasmic
group 6	gi|54307736|ref|YP_128756.1|	3	3	164.83	0.0522703	0.662255	iron-sulfur cluster insertion protein ErpA [Photobacterium profundum SS9]	PBPRA0531	313757	304048	289312	304048	12308.5		256293	196109	148341	196109	54095.1		Unknown	Extracellular
group 6	gi|54307554|ref|YP_128574.1|	1	1	71.32	0.0543828	1.51627	30S ribosomal protein S14 [Photobacterium profundum SS9]	PBPRA0333	292794	307447	300229	300229	7326.42		575887	442073	347396	442073	114802		Cytoplasmic	Cytoplasmic
group 6	gi|54309803|ref|YP_130823.1|	2	2	106.55	0.0553944	0.649335	transcriptional activator RfaH [Photobacterium profundum SS9]	PBPRA2643	150513	160630	138729	150513	10961		121797	100875	69444.9	100875	26351.2		Cytoplasmic	Cytoplasmic
group 6	gi|54302853|ref|YP_132846.1|	1	1	38.41	0.055494	1.36914	L-asparaginase II [Photobacterium profundum SS9]	PBPRB1174	23043.5	19552.5	28825.4	23043.5	4683.38		31478	35597.5	30710.5	31478	2628.13		Periplasmic	Periplasmic
group 6	gi|54309808|ref|YP_130828.1|	1	1	37.97	0.0557933	4.47425	amidophosphoribosyltransferase [Photobacterium profundum SS9]	PBPRA2648	8524.69	11610.7	10186.6	10186.6	1544.54		14348.1	68644.9	52675.5	52675.5	27905		Cytoplasmic	Cytoplasmic
group 6	gi|54309262|ref|YP_130282.1|	1	1	24.5	0.0568535	0.639511	LacI family transcriptional regulator [Photobacterium profundum SS9]	PBPRA2078	21750.5	15534	15839.4	15839.4	3504.25		12559.3	12827.6	8586.41	12559.3	2374.98		Cytoplasmic	Cytoplasmic
group 6	gi|54310623|ref|YP_131643.1|	1	1	76.24	0.0568792	1.45783	putative SpoOM-related protein [Photobacterium profundum SS9]	PBPRA3585	10312.8	12875.8	12438	12438	1370.98		21296.7	16538.5	14102.2	16538.5	3659.17		Cytoplasmic	Cytoplasmic
group 6	gi|54307561|ref|YP_128581.1|	3	3	213.81	0.0568939	1.42777	preprotein translocase subunit SecY [Photobacterium profundum SS9]	PBPRA0340	566560	419479	414904	419479	86268.2		787342	624458	588423	624458	105986		CytoplasmicMembrane	InnerMembrane
group 6	gi|54310638|ref|YP_131658.1|	2	2	98.78	0.057552	0.266848	DeoR family transcriptional regulator [Photobacterium profundum SS9]	PBPRA3600	43939.3	37852.4	67733.6	43939.3	15790.8		3484.86	20510.2	15905.5	15905.5	8806.62		Cytoplasmic	Cytoplasmic
group 6	gi|54307687|ref|YP_128707.1|	2	2	106.92	0.0584773	0.546434	aspartate carbamoyltransferase catalytic subunit [Photobacterium profundum SS9]	PBPRA0474	74484.5	73994.4	91134.8	74484.5	9757.61		25729.5	53421.8	51781.8	51781.8	15536.4		Cytoplasmic	Cytoplasmic
group 6	gi|54310135|ref|YP_131155.1|	1	1	24.85	0.0588811	0.514436	bifunctional chorismate mutase/prephenate dehydrogenase [Photobacterium profundum SS9]	PBPRA3025	24328.8	22444.5	31721.2	24328.8	4903.32		7752.56	17474.7	15153.2	15153.2	5077.36		Cytoplasmic	Cytoplasmic
group 6	gi|54308106|ref|YP_129126.1|	4	5	252.61	0.0589662	0.646733	flagellin [Photobacterium profundum SS9]	PBPRA0913	411225	352227	341441	352227	37565.1		322004	188897	203669	203669	72959.7		Extracellular	Extracellular
group 6	gi|54303184|ref|YP_133177.1|	1	1	31.5	0.0592424	2.86372	dicarboxylate-binding periplasmic protein [Photobacterium profundum SS9]	PBPRB1511	16946.1	11430	14347.7	14347.7	2759.59		69434.9	21808.2	31105.5	31105.5	25245.1		Periplasmic	Periplasmic
group 6	gi|54309481|ref|YP_130501.1|	1	1	64.53	0.0597194	1.94166	putative FAD-dependent dehydrogenase [Photobacterium profundum SS9]	PBPRA2314	2992.79	1923.72	3171.55	2992.79	674.774		7349.46	3914.9	4439.92	4439.92	1850.1		Cytoplasmic	Cytoplasmic
group 6	gi|161936287|ref|YP_131396.2|	4	4	285.22	0.0605189	0.73045	single-stranded DNA-binding protein [Photobacterium profundum SS9]	PBPRA3289	1.53238e+06	1.3424e+06	1.36878e+06	1.36878e+06	102921		1.27112e+06	983332	845263	983332	217268		Cytoplasmic	Extracellular
group 6	gi|54310151|ref|YP_131171.1|	3	3	128.84	0.0616713	0.75938	putative ribosomal protein S16 [Photobacterium profundum SS9]	PBPRA3041	1.5165e+06	1.47798e+06	1.54566e+06	1.5165e+06	33945.9		1.41572e+06	1.0324e+06	999570	1.0324e+06	231369		Cytoplasmic	Cytoplasmic
group 6	gi|54309047|ref|YP_130067.1|	1	1	69.82	0.0627335	0.339372	putative formate dehydrogenase, iron-sulfur subunit [Photobacterium profundum SS9]	PBPRA1861	784.592	2410.08	869.95	869.95	914.834		372.298	521.237	485.888	485.888	77.8191		CytoplasmicMembrane	Cytoplasmic
group 6	gi|54310133|ref|YP_131153.1|	3	4	224.74	0.062818	1.3056	sigma-54 modulation protein [Photobacterium profundum SS9]	PBPRA3023	713347	886902	1.016e+06	886902	151869		1.2075e+06	1.08075e+06	1.12752e+06	1.12752e+06	64095.8		Cytoplasmic	Cytoplasmic
group 6	gi|54308414|ref|YP_129434.1|	7	7	381.73	0.062978	1.31922	uridine phosphorylase [Photobacterium profundum SS9]	PBPRA1221	694172	704509	642089	694172	33455.8		1.07798e+06	845586	768649	845586	161044		Cytoplasmic	Cytoplasmic
group 6	gi|54307960|ref|YP_128980.1|	3	3	155.97	0.0633491	0.84714	hypothetical protein PBPRA0765 [Photobacterium profundum SS9]	PBPRA0765	922521	907712	911576	911576	7681.81		842113	804003	676579	804003	86689.6		Unknown	Cytoplasmic
group 6	gi|54302606|ref|YP_132599.1|	3	3	93.37	0.0639399	0.692289	D-alanyl-alanine synthetase A [Photobacterium profundum SS9]	PBPRB0927	245351	274405	298261	274405	26497.9		141809	227600	196894	196894	43469.2		Cytoplasmic	Cytoplasmic
group 6	gi|54308111|ref|YP_129131.1|	2	2	58.68	0.0645389	0.568643	putative polar flagellar protein FlaK [Photobacterium profundum SS9]	PBPRA0918	9159.4	13244	16612.1	13244	3732.1		6530.51	9459.46	6195.94	6530.51	1795.43		Cytoplasmic	Cytoplasmic
group 6	gi|54308275|ref|YP_129295.1|	5	5	446.09	0.0652725	1.20588	putative DNA-binding protein H-NS [Photobacterium profundum SS9]	PBPRA1082	4.96456e+06	4.28054e+06	4.53626e+06	4.53626e+06	345618		6.10138e+06	5.55327e+06	4.96405e+06	5.55327e+06	568790		Cytoplasmic	Cytoplasmic
group 6	gi|54308824|ref|YP_129844.1|	1	1	42.59	0.0663468	0.442743	acyltransferase family protein [Photobacterium profundum SS9]	PBPRA1631	13072.2	16739	12951.6	13072.2	2152.65		2883.26	10000.1	6049.64	6049.64	3565.59		Cytoplasmic	InnerMembrane
group 6	gi|54308654|ref|YP_129674.1|	1	1	42.36	0.0664825	0.667913	hypothetical protein PBPRA1461 [Photobacterium profundum SS9]	PBPRA1461	44933.2	69172.9	71730.2	69172.9	14788.4		39430.5	43569.8	41122.3	41122.3	2081.11		Cytoplasmic	Cytoplasmic
group 6	gi|54309615|ref|YP_130635.1|	20	20	1610.8	0.0668075	1.29735	30S ribosomal protein S1 [Photobacterium profundum SS9]	PBPRA2450	9.52232e+06	9.80089e+06	9.86759e+06	9.80089e+06	183151		1.52137e+07	1.10354e+07	1.16215e+07	1.16215e+07	2.26222e+06		Cytoplasmic	Cytoplasmic
group 6	gi|54309387|ref|YP_130407.1|	1	1	22.01	0.0668947	1.31075	phosphatase [Photobacterium profundum SS9]	PBPRA2209	81991	103128	110628	103128	14849.7		143523	115585	128541	128541	13981.6		Unknown	Cytoplasmic
group 6	gi|54308188|ref|YP_129208.1|	2	2	63.94	0.067653	1.31999	hypothetical protein PBPRA0995 [Photobacterium profundum SS9]	PBPRA0995	210766	182662	181764	182662	16491.1		303770	233447	222029	233447	44267		Unknown	Periplasmic
group 6	gi|54302571|ref|YP_132564.1|	1	1	31.68	0.0690871	0.111382	putative SAM-dependent methyltransferase [Photobacterium profundum SS9]	PBPRB0892	1842.17	1417.1	1427.86	1427.86	242.367		522.06	0	0	0	301.412		Cytoplasmic	Periplasmic
group 6	gi|54307696|ref|YP_128716.1|	7	7	362.94	0.0697799	0.75515	valyl-tRNA synthetase [Photobacterium profundum SS9]	PBPRA0483	359388	328112	302308	328112	28583.7		304702	217970	224781	224781	48228.8		Cytoplasmic	Cytoplasmic
group 6	gi|54309335|ref|YP_130355.1|	14	14	917.04	0.0700684	1.33991	phenylalanyl-tRNA synthetase subunit beta [Photobacterium profundum SS9]	PBPRA2155	597804	584703	728737	597804	79646		704748	966763	889389	889389	134617		Cytoplasmic	Cytoplasmic
group 6	gi|54307833|ref|YP_128853.1|	15	15	1072.14	0.0711827	1.28771	deoxyribose-phosphate aldolase [Photobacterium profundum SS9]	PBPRA0630	4.10003e+06	3.75794e+06	3.778e+06	3.778e+06	191979		5.95519e+06	4.71155e+06	4.31696e+06	4.71155e+06	855001		Cytoplasmic	Cytoplasmic
group 6	gi|54307428|ref|YP_128448.1|	1	1	55.98	0.0718139	0.585256	putative nucleotide sugar epimerase [Photobacterium profundum SS9]	PBPRA0207	133520	166347	125991	133520	21459		119595	73794.9	55846.6	73794.9	32872.4		Cytoplasmic	Periplasmic
group 6	gi|54309543|ref|YP_130563.1|	1	1	104.08	0.0731565	0.481545	cell division protein MukB [Photobacterium profundum SS9]	PBPRA2376	39126.3	34533.5	28280.4	34533.5	5444.05		7897.88	23009.4	18181.5	18181.5	7718.15		Cytoplasmic	Cytoplasmic
group 6	gi|54309547|ref|YP_130567.1|	1	1	72.18	0.0741439	1.80009	hypothetical protein PBPRA2380 [Photobacterium profundum SS9]	PBPRA2380	2724.58	1643.91	1189.12	1643.91	788.7		2758.74	4006.48	3238.99	3238.99	629.356		CytoplasmicMembrane	InnerMembrane
group 6	gi|54309485|ref|YP_130505.1|	2	2	179.16	0.074327	0.390306	AcrB/D/F family transporter [Photobacterium profundum SS9]	PBPRA2318	124233	121809	154787	124233	18380.2		17842.8	62251	76352.4	62251	30535		CytoplasmicMembrane	InnerMembrane
group 6	gi|54309714|ref|YP_130734.1|	3	3	163.37	0.0747224	1.2996	putative TolQ protein [Photobacterium profundum SS9]	PBPRA2553	60568.6	62755.2	50020.7	60568.6	6809.35		85178.9	76008.7	64090.3	76008.7	10574.1		CytoplasmicMembrane	InnerMembrane
group 6	gi|54308914|ref|YP_129934.1|	2	2	52.06	0.0760886	0.752267	anhydro-N-acetylmuramic acid kinase [Photobacterium profundum SS9]	PBPRA1725	15297.2	19306.2	16762	16762	2028.56		15481.7	12173.7	10985	12173.7	2330.12		Cytoplasmic	Cytoplasmic
group 6	gi|54309628|ref|YP_130648.1|	1	1	60.4	0.0775495	0.40902	competence damage protein CinA [Photobacterium profundum SS9]	PBPRA2464	2514.01	1752.13	3331.18	2514.01	789.682		482.319	1811.22	813.919	813.919	691.681		Unknown	Cytoplasmic
group 6	gi|54307959|ref|YP_128979.1|	2	2	131.21	0.0805164	1.63144	histidyl-tRNA synthetase [Photobacterium profundum SS9]	PBPRA0764	44641.2	53351.8	39882.4	44641.2	6830.6		103108	56982.4	64845.6	64845.6	24675.7		Cytoplasmic	Cytoplasmic
group 6	gi|54307558|ref|YP_128578.1|	7	7	600.34	0.0815237	1.52507	putative ribosomal subunit protein S5 [Photobacterium profundum SS9]	PBPRA0337	2.29718e+06	2.31769e+06	2.08786e+06	2.29718e+06	127188		4.56439e+06	3.05418e+06	2.60353e+06	3.05418e+06	1.02704e+06		Cytoplasmic	Cytoplasmic
group 6	gi|54308243|ref|YP_129263.1|	6	6	377.82	0.0834259	1.1709	succinyl-CoA synthetase subunit beta [Photobacterium profundum SS9]	PBPRA1050	430995	405754	477205	430995	36234.8		490610	564804	483092	490610	45162.5		Cytoplasmic	Cytoplasmic
group 6	gi|54309798|ref|YP_130818.1|	1	1	36.8	0.0839152	1.61692	ATP-dependent Clp protease proteolytic subunit [Photobacterium profundum SS9]	PBPRA2637	161359	213459	188335	188335	26055.6		386621	315459	208492	315459	89662.3		Cytoplasmic	Cytoplasmic
group 6	gi|54307940|ref|YP_128960.1|	8	9	462.53	0.0844983	0.797484	preprotein translocase subunit SecD [Photobacterium profundum SS9]	PBPRA0745	632211	631439	575635	631439	32443.6		573054	485781	407967	485781	82588.6		CytoplasmicMembrane	InnerMembrane
group 6	gi|54307779|ref|YP_128799.1|	1	1	55.12	0.0853435	1.44209	oxidoreductase [Photobacterium profundum SS9]	PBPRA0574	37952.9	41094.9	31653.8	37952.9	4807.76		42282.1	67132.7	50226.5	50226.5	12691.7		Cytoplasmic	Cytoplasmic
group 6	gi|54309399|ref|YP_130419.1|	2	2	94.08	0.0854412	0.327815	D-lactate dehydrogenase [Photobacterium profundum SS9]	PBPRA2224	37030.7	53509	56724.2	53509	10564.9		3836.76	27560	16878.6	16878.6	11881.2		CytoplasmicMembrane	Cytoplasmic
group 6	gi|54308363|ref|YP_129383.1|	1	1	25.66	0.08557	6.61191	uridine kinase [Photobacterium profundum SS9]	PBPRA1170	244.767	422.299	450.196	422.299	111.427		746.18	996.999	5644.06	996.999	2758.24		Cytoplasmic	Cytoplasmic
group 6	gi|54310420|ref|YP_131440.1|	1	1	52.53	0.0856556	1.56286	23S rRNA (guanosine-2'-O-)-methyltransferase [Photobacterium profundum SS9]	PBPRA3340	20571.6	26002.5	22511.8	22511.8	2752.11		43115.4	40052	24803.7	40052	9808.27		Cytoplasmic	Cytoplasmic
group 6	gi|54309573|ref|YP_130593.1|	1	1	28.25	0.0860602	2.20401	periplasmic linker protein [Photobacterium profundum SS9]	PBPRA2407	11586.7	12495	13347.1	12495	880.321		13630.5	35756.1	33106.6	33106.6	12082.2		CytoplasmicMembrane	Cytoplasmic
group 6	gi|54310421|ref|YP_131441.1|	2	2	54.03	0.0865449	1.45363	putative exoribonuclease R [Photobacterium profundum SS9]	PBPRA3341	7413.24	11784.7	7234.81	7413.24	2576.93		13290.9	14081.4	11051.1	13290.9	1571.86		Cytoplasmic	Cytoplasmic
group 6	gi|54310401|ref|YP_131421.1|	12	12	747.02	0.0866694	1.26904	putative sulfite reductase (NADPH) flavoprotein alpha-component [Photobacterium profundum SS9]	PBPRA3321	708772	724029	757877	724029	25132.2		951586	1.06749e+06	760984	951586	154763		CytoplasmicMembrane	Cytoplasmic
group 6	gi|54310186|ref|YP_131206.1|	6	6	227.41	0.0883512	0.697396	GTP-binding protein Era [Photobacterium profundum SS9]	PBPRA3088	145847	137747	143710	143710	4197.9		131164	94771.2	72065.3	94771.2	29812.6		CytoplasmicMembrane	Cytoplasmic
group 6	gi|161936338|ref|YP_128506.2|	24	24	1800.45	0.0885328	0.869785	phosphoenolpyruvate carboxylase [Photobacterium profundum SS9]	PBPRA0265	2.52389e+06	2.67083e+06	2.7576e+06	2.67083e+06	118140		2.51287e+06	2.34222e+06	2.06172e+06	2.34222e+06	227792		Cytoplasmic	Cytoplasmic
group 6	gi|54310646|ref|YP_131666.1|	11	11	777.38	0.0888552	0.726115	F0F1 ATP synthase subunit B [Photobacterium profundum SS9]	PBPRA3608	4.63601e+06	3.97227e+06	4.01323e+06	4.01323e+06	371951		3.98019e+06	2.58084e+06	2.60364e+06	2.60364e+06	801418		CytoplasmicMembrane	Cytoplasmic
group 6	gi|54302314|ref|YP_132307.1|	7	7	390.06	0.0889957	0.713843	hypothetical protein PBPRB0634 [Photobacterium profundum SS9]	PBPRB0634	351456	397426	392737	392737	25296		350889	259531	204516	259531	73934.9		Cytoplasmic	Cytoplasmic
group 6	gi|54310165|ref|YP_131185.1|	23	23	1411.69	0.0910179	0.838917	alanyl-tRNA synthetase [Photobacterium profundum SS9]	PBPRA3067	3.12775e+06	3.13999e+06	3.15149e+06	3.13999e+06	11874.2		2.96743e+06	2.69286e+06	2.24166e+06	2.69286e+06	366453		Cytoplasmic	Cytoplasmic
group 6	gi|54310554|ref|YP_131574.1|	1	1	80.09	0.0921357	1.27784	putative cytochrome c4 [Photobacterium profundum SS9]	PBPRA3501	48001.4	38492.5	55108.6	48001.4	8336.92		65550.7	55514	59881.2	59881.2	5032.4		Periplasmic	Periplasmic
group 6	gi|54310314|ref|YP_131334.1|	2	2	68.79	0.0922451	0.397878	putative methyltransferase [Photobacterium profundum SS9]	PBPRA3226	77478.3	87304	113298	87304	18508.3		11541.9	55000	44100.3	44100.3	22610.7		Cytoplasmic	Cytoplasmic
group 6	gi|54309754|ref|YP_130774.1|	3	3	144.79	0.0935268	1.19762	putative nitroreductase [Photobacterium profundum SS9]	PBPRA2593	63601	65331.2	66873.3	65331.2	1637.04		84165.3	66435.5	83900.6	83900.6	10160.8		Cytoplasmic	Cytoplasmic
group 6	gi|54307529|ref|YP_128549.1|	7	7	495.76	0.0961147	1.32084	putative FKBP-type peptidyl-prolyl cis-trans isomerase 1 [Photobacterium profundum SS9]	PBPRA0308	5.02281e+06	4.72195e+06	4.56688e+06	4.72195e+06	231818		7.87453e+06	5.54026e+06	5.48855e+06	5.54026e+06	1.36287e+06		Periplasmic	Periplasmic
group 6	gi|54307807|ref|YP_128827.1|	1	1	57.11	0.0975278	0.458869	putative RNA-binding protein [Photobacterium profundum SS9]	PBPRA0602	28811.4	27144.7	34634.9	28811.4	3932.64		5157.62	20062.7	16349.1	16349.1	7758.89		Cytoplasmic	Cytoplasmic
group 6	gi|54308024|ref|YP_129044.1|	1	1	52.45	0.0976254	0.77331	putative thiamin biosynthesis lipoprotein ApbE [Photobacterium profundum SS9]	PBPRA0829	31555.3	32591.4	30084.1	31555.3	1259.95		20037.2	30390.7	22441.6	22441.6	5418.56		Unknown	Cytoplasmic
group 6	gi|54307535|ref|YP_128555.1|	10	10	497.86	0.0976542	1.41856	30S ribosomal protein S7 [Photobacterium profundum SS9]	PBPRA0314	4.47205e+06	4.36216e+06	4.0083e+06	4.36216e+06	242333		7.8167e+06	4.68809e+06	5.7131e+06	5.7131e+06	1.59499e+06		Cytoplasmic	Cytoplasmic
group 6	gi|54309801|ref|YP_130821.1|	1	1	65.56	0.0976954	0.291119	putative methylenetetrahydrofolate dehydrogenase/methenyltetrahydrofolate cyclohydrolase [Photobacterium profundum SS9]	PBPRA2641	10623.3	14242.3	14742.1	14242.3	2247.64		584	6325.82	4620.76	4620.76	2948.76		Cytoplasmic	Cytoplasmic
group 6	gi|54309642|ref|YP_130662.1|	1	1	84.45	0.0985619	0.408431	hypothetical protein PBPRA2478 [Photobacterium profundum SS9]	PBPRA2478	48193.5	49317	52274	49317	2107.82		5896.46	28808.7	26471.4	26471.4	12608		Unknown	Cytoplasmic
group 6	gi|54302086|ref|YP_132079.1|	7	7	368.43	0.0990205	1.35645	glycogen synthase [Photobacterium profundum SS9]	PBPRB0406	758527	800844	847184	800844	44343.5		871119	1.36435e+06	1.02891e+06	1.02891e+06	251889		Cytoplasmic	Periplasmic
group 6	gi|54307411|ref|YP_128431.1|	2	2	102.93	0.100285	1.32302	DNA-directed RNA polymerase subunit omega [Photobacterium profundum SS9]	PBPRA0190	426322	450051	353600	426322	50256.8		662413	484179	480689	484179	103926		Cytoplasmic	Cytoplasmic
group 6	gi|54308023|ref|YP_129043.1|	4	4	231.6	0.100319	1.45019	Na(+)-translocating NADH-quinone reductase subunit F [Photobacterium profundum SS9]	PBPRA0828	476481	440777	466889	466889	18477.9		895901	537312	574060	574060	197281		Cytoplasmic	Cytoplasmic
group 6	gi|54307646|ref|YP_128666.1|	4	4	162.04	0.102006	1.34805	30S ribosomal protein S21 [Photobacterium profundum SS9]	PBPRA0433	779840	764263	778957	778957	8749.49		1.32573e+06	953575	852282	953575	249306		Cytoplasmic	Cytoplasmic
group 6	gi|54308160|ref|YP_129180.1|	3	3	139.19	0.102227	0.763075	N5-glutamine S-adenosyl-L-methionine-dependent methyltransferase [Photobacterium profundum SS9]	PBPRA0967	266237	284502	243763	266237	20405.5		253474	187893	164898	187893	45962.5		Cytoplasmic	Cytoplasmic
group 6	gi|54308346|ref|YP_129366.1|	2	2	185.77	0.102857	1.32563	putative initiation factor IF-1 [Photobacterium profundum SS9]	PBPRA1153	235129	260206	268726	260206	17465.3		277422	418345	317096	317096	72668.9		Cytoplasmic	Cytoplasmic
group 6	gi|54302345|ref|YP_132338.1|	1	1	69.63	0.107915	1.26714	hypothetical protein PBPRB0665 [Photobacterium profundum SS9]	PBPRB0665	51538.9	39629.3	34815.5	39629.3	8608.94		50565.9	56887.3	52186	52186	3283.47		Unknown	Periplasmic
group 6	gi|54310617|ref|YP_131637.1|	1	1	37.22	0.109217	0.418012	peptide deformylase [Photobacterium profundum SS9]	PBPRA3579	33044.5	27404.8	32659.3	32659.3	3150.78		3637.79	19879.6	15403.1	15403.1	8389.06		Cytoplasmic	Cytoplasmic
group 6	gi|54309559|ref|YP_130579.1|	2	2	84.94	0.11169	0.632515	putative transcription-repair coupling factor [Photobacterium profundum SS9]	PBPRA2392	31088.4	26497.8	38229.7	31088.4	5911.96		12769	26579.2	21256.8	21256.8	6965.28		Unknown	Cytoplasmic
group 6	gi|54302758|ref|YP_132751.1|	3	4	233.91	0.111693	2.8251	oxidoreductase [Photobacterium profundum SS9]	PBPRB1079	53818.1	71666.1	76395	71666.1	11906.8		78843	335896	155590	155590	131958		Cytoplasmic	OuterMembrane
group 6	gi|54308114|ref|YP_129134.1|	1	1	22.25	0.112767	0.323281	putative response regulator [Photobacterium profundum SS9]	PBPRA0921	4462.73	5564.11	2164.34	4462.73	1734.65		310.287	1452.43	2178.46	1452.43	941.777		Cytoplasmic	Cytoplasmic
group 6	gi|54310446|ref|YP_131466.1|	10	10	548.67	0.112993	1.27213	fumarate reductase iron-sulfur subunit [Photobacterium profundum SS9]	PBPRA3379	1.03042e+06	987741	920793	987741	55260.6		1.51338e+06	1.17874e+06	1.04662e+06	1.17874e+06	240593		CytoplasmicMembrane	Cytoplasmic
group 6	gi|54310001|ref|YP_131021.1|	2	2	107.66	0.121429	0.773478	2-octaprenyl-3-methyl-6-methoxy-1,4-benzoquinol hydroxylase [Photobacterium profundum SS9]	PBPRA2876	99896.3	82309.6	80827.7	82309.6	10607.4		82880.5	65299.1	55271	65299.1	13975.9		Cytoplasmic	Cytoplasmic
group 6	gi|54308205|ref|YP_129225.1|	4	4	242.45	0.122488	1.96485	OmpH porin-like protein H precursor [Photobacterium profundum SS9]	PBPRA1012	1.03e+06	277343	399388	399388	403953		1.42778e+06	1.05536e+06	870331	1.05536e+06	283927		OuterMembrane	OuterMembrane
group 6	gi|54310269|ref|YP_131289.1|	1	1	33.99	0.122696	0.349076	hypothetical protein PBPRA3181 [Photobacterium profundum SS9]	PBPRA3181	16533.9	15559.9	22449.1	16533.9	3728.27		1071.93	9410.86	8556.88	8556.88	4587.88		Cytoplasmic	Cytoplasmic
group 6	gi|54308281|ref|YP_129301.1|	1	1	100.99	0.125084	1.50419	imidazole glycerol phosphate synthase subunit HisH [Photobacterium profundum SS9]	PBPRA1088	122238	92367.7	94736	94736	16604.1		210908	138320	116081	138320	49591.3		Cytoplasmic	Periplasmic
group 6	gi|54309621|ref|YP_130641.1|	1	1	66.5	0.12565	0.322302	3-demethylubiquinone-9 3-methyltransferase [Photobacterium profundum SS9]	PBPRA2457	14473.5	17241.3	23508.4	17241.3	4629.05		799.783	9784.17	7214.63	7214.63	4627.31		Cytoplasmic	Cytoplasmic
group 6	gi|54309550|ref|YP_130570.1|	1	1	48.41	0.126268	1.37523	hypothetical protein PBPRA2383 [Photobacterium profundum SS9]	PBPRA2383	59722.3	67848.9	88004.7	67848.9	14561.3		109352	110337	76776.6	109352	19098.2		Unknown	Cytoplasmic
group 6	gi|54310231|ref|YP_131251.1|	3	3	111.57	0.126314	0.680904	S-adenosylmethionine synthetase [Photobacterium profundum SS9]	PBPRA3134	183721	143518	135670	143518	25777.4		146496	92472.6	76228.3	92472.6	36787.4		Cytoplasmic	Cytoplasmic
group 6	gi|54309595|ref|YP_130615.1|	8	8	435.1	0.126436	0.837216	DNA-binding transcriptional regulator HexR [Photobacterium profundum SS9]	PBPRA2430	1.43243e+06	1.48059e+06	1.31102e+06	1.43243e+06	87380.2		1.39393e+06	1.04952e+06	1.09298e+06	1.09298e+06	187565		Cytoplasmic	Cytoplasmic
group 6	gi|54308032|ref|YP_129052.1|	2	2	57.13	0.127113	0.317427	fermentation/respiration switch protein [Photobacterium profundum SS9]	PBPRA0837	7795.05	8636.37	11484.1	8636.37	1933.33		347.065	5311.97	3202.1	3202.1	2491.76		Unknown	Periplasmic
group 6	gi|54310085|ref|YP_131105.1|	2	2	124.34	0.130771	1.35	methionine aminopeptidase [Photobacterium profundum SS9]	PBPRA2969	70975.3	70088.6	72772.5	70975.3	1367.48		124753	87589.6	76336.5	87589.6	25337.5		Cytoplasmic	Cytoplasmic
group 6	gi|54309080|ref|YP_130100.1|	1	1	75.82	0.131443	1.63853	hypothetical protein PBPRA1894 [Photobacterium profundum SS9]	PBPRA1894	2138.71	2875.91	1493.99	2138.71	691.478		4022.31	2394.43	4247.81	4022.31	1011.26		Cytoplasmic	Cytoplasmic
group 6	gi|54310491|ref|YP_131511.1|	1	1	40.83	0.132176	0.30284	hypothetical protein PBPRA3425 [Photobacterium profundum SS9]	PBPRA3425	20465.8	26223.5	28911.1	26223.5	4314.65		730.23	12373	9791.55	9791.55	6114.55		Cytoplasmic	Cytoplasmic
group 6	gi|54308404|ref|YP_129424.1|	1	1	37.98	0.133145	4.00658	putative response regulator [Photobacterium profundum SS9]	PBPRA1211	5652.5	7023.22	10732.3	7023.22	2628.06		7425.91	45261.2	41099	41099	20747.3		Cytoplasmic	Cytoplasmic
group 6	gi|54307657|ref|YP_128677.1|	2	2	115.09	0.135066	0.84596	putative phosphate transport regulator [Photobacterium profundum SS9]	PBPRA0444	73952.2	73049	84523	73952.2	6379.81		72209.1	68005	55646.1	68005	8609.59		Cytoplasmic	Cytoplasmic
group 6	gi|54310589|ref|YP_131609.1|	1	1	38.14	0.135602	0.762377	FMN reductase [Photobacterium profundum SS9]	PBPRA3536	52846.9	54612.5	50560.2	52846.9	2031.73		53056	31353.6	36061	36061	11416.2		Cytoplasmic	Cytoplasmic
group 6	gi|54307945|ref|YP_128965.1|	12	12	675.83	0.138856	1.24422	cysteine desulfurase [Photobacterium profundum SS9]	PBPRA0750	1.30897e+06	1.3499e+06	1.33615e+06	1.33615e+06	20826		1.96751e+06	1.66448e+06	1.33871e+06	1.66448e+06	314468		Cytoplasmic	Cytoplasmic
group 6	gi|54309596|ref|YP_130616.1|	4	4	168.19	0.138865	1.25638	putative pyruvate kinase II [Photobacterium profundum SS9]	PBPRA2431	220492	215597	209631	215597	5439.31		327360	264570	219341	264570	54246.9		Cytoplasmic	Cytoplasmic
group 6	gi|54310168|ref|YP_131188.1|	2	2	243.31	0.13904	0.416531	DNA mismatch repair protein MutS [Photobacterium profundum SS9]	PBPRA3070	56275.5	46872.7	62502.3	56275.5	7868.39		4904.82	34636.2	29457.6	29457.6	15883		Cytoplasmic	Cytoplasmic
group 6	gi|54302262|ref|YP_132255.1|	1	1	27.33	0.140051	0.533905	putative outer membrane protein [Photobacterium profundum SS9]	PBPRB0582	28778.5	35775.6	32564.9	32564.9	3502.5		6590.12	24799	20463.2	20463.2	9511.64		OuterMembrane	Cytoplasmic
group 6	gi|54310097|ref|YP_131117.1|	1	1	29.89	0.140448	0.40046	SecY interacting protein Syd [Photobacterium profundum SS9]	PBPRA2981	29794.4	30432.2	39372.6	30432.2	5355.38		2513.57	20931.1	16440.8	16440.8	9603.27		CytoplasmicMembrane	Cytoplasmic
group 6	gi|54308139|ref|YP_129159.1|	4	4	310.07	0.14214	0.749505	putative purine-binding chemotaxis protein CheW [Photobacterium profundum SS9]	PBPRA0946	968711	903746	971830	968711	38439.6		525677	950329	655802	655802	217565		Cytoplasmic	Cytoplasmic
group 6	gi|54308360|ref|YP_129380.1|	1	1	35.6	0.142358	0.667632	putative proton/glutamate symporter [Photobacterium profundum SS9]	PBPRA1167	18557.5	13140.4	11587.2	13140.4	3659.3		13285.5	8247.34	7365.64	8247.34	3193.87		CytoplasmicMembrane	InnerMembrane
group 6	gi|54310497|ref|YP_131517.1|	43	43	2684.23	0.142613	0.839305	DNA-directed RNA polymerase subunit beta' [Photobacterium profundum SS9]	PBPRA3431	9.22311e+06	9.45819e+06	9.35039e+06	9.35039e+06	117673		9.44658e+06	7.35534e+06	6.72521e+06	7.35534e+06	1.42456e+06		Cytoplasmic	Cytoplasmic
group 6	gi|54310651|ref|YP_131671.1|	2	2	51.46	0.142806	0.171653	putative ParA family protein [Photobacterium profundum SS9]	PBPRA3613	474.716	1603.4	2450.51	1603.4	991.234		223.953	7.52201	545.875	223.953	270.894		CytoplasmicMembrane	Cytoplasmic
group 6	gi|54307988|ref|YP_129008.1|	1	1	57.38	0.144034	1.66978	putative nitrogen regulatory protein P-II [Photobacterium profundum SS9]	PBPRA0793	19150.6	17486.3	16951.8	17486.3	1146.75		45168.5	24365.2	19947.9	24365.2	13468.3		CytoplasmicMembrane	Cytoplasmic
group 6	gi|54307445|ref|YP_128465.1|	16	16	1187.45	0.144246	0.825213	phosphoglyceromutase [Photobacterium profundum SS9]	PBPRA0224	3.83577e+06	3.87032e+06	3.66823e+06	3.83577e+06	108089		3.8241e+06	2.93967e+06	2.62247e+06	2.93967e+06	622730		Cytoplasmic	Cytoplasmic
group 6	gi|54303523|ref|YP_133516.1|	1	2	87.87	0.144723	0.457815	methyl-accepting chemotaxis protein [Photobacterium profundum SS9]	PBPRB1866	8336.11	7727.47	8956.14	8336.11	614.345		955.53	4697.71	5801.15	4697.71	2539.73		CytoplasmicMembrane	InnerMembrane
group 6	gi|54308048|ref|YP_129068.1|	1	1	69.8	0.145906	1.26455	nitrate reductase catalytic subunit [Photobacterium profundum SS9]	PBPRA0853	18686	15239.6	14345.3	15239.6	2291.98		24465.7	17533.1	19042	19042	3645.86		Periplasmic	Periplasmic
group 6	gi|54307502|ref|YP_128522.1|	3	3	200.13	0.14961	0.751667	3-dehydroquinate synthase [Photobacterium profundum SS9]	PBPRA0281	270529	284293	283076	283076	7619.78		145769	264851	219201	219201	60078.9		Cytoplasmic	Cytoplasmic
group 6	gi|54302134|ref|YP_132127.1|	1	1	34.12	0.15001	6.52998	cystathionine beta-lyase [Photobacterium profundum SS9]	PBPRB0454	455.464	1.77661	1092.04	455.464	547.682		3143.7	3630.72	3342.34	3342.34	244.884		Cytoplasmic	Cytoplasmic
group 6	gi|54309641|ref|YP_130661.1|	8	8	327.14	0.150094	0.762619	DNA topoisomerase I [Photobacterium profundum SS9]	PBPRA2477	119263	110115	110675	110675	5127.3		116995	69472.4	72863.1	72863.1	26512.9		Cytoplasmic	Cytoplasmic
group 6	gi|54308207|ref|YP_129227.1|	1	1	23.68	0.150615	0.0709114	DksA-type zinc finger protein [Photobacterium profundum SS9]	PBPRA1014	30172.2	29331.8	28529	29331.8	821.686		0	3663.77	2578.77	2578.77	1881.95		Unknown	Cytoplasmic
group 6	gi|54309835|ref|YP_130855.1|	6	6	277.72	0.156449	0.874505	putative nucleotide sugar dehydrogenase [Photobacterium profundum SS9]	PBPRA2675	378013	414135	395700	395700	18062.1		378759	363219	296802	363219	43530.9		Cytoplasmic	Cytoplasmic
group 6	gi|54309601|ref|YP_130621.1|	1	1	38.33	0.15994	0.534804	putative ATPase [Photobacterium profundum SS9]	PBPRA2436	1487.66	2198.04	1361.71	1487.66	450.916		369.91	1662.88	666.585	666.585	677.3		Cytoplasmic	Cytoplasmic
group 6	gi|54309598|ref|YP_130618.1|	3	3	176.17	0.16199	1.45752	6-O-methylguanine-DNA methyltransferase [Photobacterium profundum SS9]	PBPRA2433	79782.3	59721.7	58894.6	59721.7	11828		126451	95279.9	67438.8	95279.9	29521.9		Cytoplasmic	Periplasmic
group 6	gi|54309866|ref|YP_130886.1|	3	3	121.17	0.162211	1.12259	hypothetical protein PBPRA2706 [Photobacterium profundum SS9]	PBPRA2706	86909	92527.6	82878.9	86909	4846.08		87528.3	100511	106434	100511	9670.14		Cytoplasmic	Cytoplasmic
group 6	gi|54302107|ref|YP_132100.1|	9	10	398.32	0.163876	0.894283	putative ATP-dependent RNA helicase [Photobacterium profundum SS9]	PBPRB0427	563176	514378	559272	559272	27116.9		548493	462727	452566	462727	52695.7		Cytoplasmic	OuterMembrane
group 6	gi|54309836|ref|YP_130856.1|	7	7	295.9	0.164619	0.848397	putative nucleotide sugar epimerase [Photobacterium profundum SS9]	PBPRA2676	378540	425445	435311	425445	30332.4		346150	407603	297662	346150	55098		Cytoplasmic	Cytoplasmic
group 6	gi|54308358|ref|YP_129378.1|	16	16	933.54	0.165256	0.838164	seryl-tRNA synthetase [Photobacterium profundum SS9]	PBPRA1165	2.45341e+06	2.4541e+06	2.42192e+06	2.45341e+06	18383.9		2.50121e+06	1.92668e+06	1.71537e+06	1.92668e+06	406667		Cytoplasmic	Cytoplasmic
group 6	gi|54310007|ref|YP_131027.1|	1	1	44.19	0.165639	1.43452	apolipoprotein N-acyltransferase [Photobacterium profundum SS9]	PBPRA2882	12702	11111.2	7730.38	11111.2	2538.94		12675.1	19915.1	12659.9	12675.1	4184.4		CytoplasmicMembrane	InnerMembrane
group 6	gi|54310364|ref|YP_131384.1|	3	3	194.35	0.165958	1.41652	putative MSHA pilin protein MshA [Photobacterium profundum SS9]	PBPRA3276	841456	635200	566738	635200	143003		1.28986e+06	772648	832006	832006	283040		Extracellular	Extracellular
group 6	gi|54310120|ref|YP_131140.1|	10	10	560.27	0.166528	0.856931	putative 2,3,4,5-tetrahydropyridine-2-carboxylate N-succinyltransferase [Photobacterium profundum SS9]	PBPRA3004	1.61124e+06	1.68605e+06	1.64279e+06	1.64279e+06	37556.3		1.67484e+06	1.35081e+06	1.20766e+06	1.35081e+06	239355		Cytoplasmic	Cytoplasmic
group 6	gi|54302769|ref|YP_132762.1|	1	1	20.78	0.167416	0.688657	hypothetical protein PBPRB1090 [Photobacterium profundum SS9]	PBPRB1090	2859.19	2063.53	1912.76	2063.53	508.515		1297.02	2246.22	1164.06	1297.02	590.162		Unknown	Cytoplasmic
group 6	gi|54307819|ref|YP_128839.1|	29	29	2214.52	0.168138	0.873895	polynucleotide phosphorylase/polyadenylase [Photobacterium profundum SS9]	PBPRA0616	9.08953e+06	9.31829e+06	9.56217e+06	9.31829e+06	236360		8.80291e+06	8.7808e+06	6.85913e+06	8.7808e+06	1.11591e+06		Cytoplasmic	Cytoplasmic
group 6	gi|54309998|ref|YP_131018.1|	9	9	556.56	0.169998	0.898411	ribose-phosphate pyrophosphokinase [Photobacterium profundum SS9]	PBPRA2849	1.72004e+06	1.65442e+06	1.70986e+06	1.70986e+06	35312.8		1.72346e+06	1.45513e+06	1.38922e+06	1.45513e+06	177039		Cytoplasmic	Cytoplasmic
group 6	gi|161936317|ref|YP_129360.2|	3	3	102.3	0.170123	0.795627	tRNA-specific 2-thiouridylase MnmA [Photobacterium profundum SS9]	PBPRA1147	56424.5	43481	40268.5	43481	8552.53		39675.5	40902.9	30947.7	39675.5	5428.1		Cytoplasmic	Cytoplasmic
group 6	gi|54309703|ref|YP_130723.1|	1	1	46.75	0.172306	0.785122	hypothetical protein PBPRA2541 [Photobacterium profundum SS9]	PBPRA2541	30920.5	30273.7	28216.8	30273.7	1411.78		16856.9	24869.7	28472	24869.7	5945.46		Cytoplasmic	Cytoplasmic
group 6	gi|54307314|ref|YP_128334.1|	2	2	101.21	0.172406	2.07594	putative multidrug resistance protein [Photobacterium profundum SS9]	PBPRA0087	70297.9	63568.2	54525.4	63568.2	7914.49		231094	82822	77172.9	82822	87281.4		CytoplasmicMembrane	InnerMembrane
group 6	gi|54308387|ref|YP_129407.1|	7	8	517.84	0.181212	1.07181	acyl carrier protein S-malonyltransferase [Photobacterium profundum SS9]	PBPRA1194	994501	1.0438e+06	1.02849e+06	1.02849e+06	25232.9		1.15377e+06	1.12065e+06	1.01261e+06	1.12065e+06	73816.8		Cytoplasmic	Cytoplasmic
group 6	gi|54308211|ref|YP_129231.1|	2	2	169.24	0.181449	1.6599	hypothetical protein PBPRA1018 [Photobacterium profundum SS9]	PBPRA1018	274733	250595	256586	256586	12568.7		657277	379241	261381	379241	203277		Unknown	Cytoplasmic
group 6	gi|54310597|ref|YP_131617.1|	12	12	511.11	0.182736	0.906984	putative oligopeptidase A [Photobacterium profundum SS9]	PBPRA3544	366528	376137	357073	366528	9532.34		332867	367234	297344	332867	34946.9		Cytoplasmic	Cytoplasmic
group 6	gi|54307262|ref|YP_128282.1|	1	1	26.1	0.185954	2.76343	putative FliI, flagellum-specific ATP synthase [Photobacterium profundum SS9]	PBPRA0025	603.225	373.603	302.284	373.603	157.257		2283.5	806.225	445.016	806.225	974.066		Cytoplasmic	Cytoplasmic
group 6	gi|54308031|ref|YP_129051.1|	2	3	106.79	0.186015	1.22433	xanthine-guanine phosphoribosyltransferase [Photobacterium profundum SS9]	PBPRA0836	317444	283689	276590	283689	21828.5		441092	306215	327315	327315	72551.3		Cytoplasmic	Cytoplasmic
group 6	gi|54309516|ref|YP_130536.1|	4	4	208.07	0.19006	0.794372	glyoxylase II family protein [Photobacterium profundum SS9]	PBPRA2349	222065	212349	198044	212349	12083.5		223030	145929	133448	145929	48519.8		Cytoplasmic	Cytoplasmic
group 6	gi|54309603|ref|YP_130623.1|	1	1	40.54	0.19106	0.810888	phage shock protein B [Photobacterium profundum SS9]	PBPRA2438	253549	231601	250984	250984	11999.9		250182	152478	194262	194262	49021.9		CytoplasmicMembrane	Cytoplasmic
group 6	gi|54307647|ref|YP_128667.1|	2	2	97.9	0.193536	0.609239	putative O-sialoglycoprotein endopeptidase [Photobacterium profundum SS9]	PBPRA0434	12173	8135.84	12605.6	12173	2465.26		3165.15	10962.7	5924.91	5924.91	3953.86		Extracellular	Cytoplasmic
group 6	gi|161936344|ref|YP_133253.2|	1	1	20.73	0.194323	1.98354	D-amino acid dehydrogenase small subunit [Photobacterium profundum SS9]	PBPRB1593	7993.41	10561.6	11344.6	10561.6	1753.02		33192.8	16219.5	9894.58	16219.5	12047.8		CytoplasmicMembrane	Periplasmic
group 6	gi|54308020|ref|YP_129040.1|	4	4	268.88	0.194922	1.20216	Na(+)-translocating NADH-quinone reductase subunit C [Photobacterium profundum SS9]	PBPRA0825	338599	326527	335366	335366	6249.17		492664	347650	362434	362434	79799.1		Unknown	Periplasmic
group 6	gi|54303452|ref|YP_133445.1|	1	1	68.48	0.200128	1.43457	putative adenylosuccinate synthase [Photobacterium profundum SS9]	PBPRB1786	62424.1	40418.2	38284.5	40418.2	13363.7		91146.4	51002.7	60307.9	60307.9	21012.3		Cytoplasmic	Cytoplasmic
group 6	gi|54302102|ref|YP_132095.1|	2	2	114.92	0.201448	0.844694	maltose transporter membrane protein [Photobacterium profundum SS9]	PBPRB0422	23878.7	22543.3	20489.6	22543.3	1707.19		18806.6	22337.7	15375.6	18806.6	3481.2		CytoplasmicMembrane	InnerMembrane
group 6	gi|161936339|ref|YP_128481.2|	1	1	22.21	0.201831	1.36182	fructose 1,6-bisphosphatase II [Photobacterium profundum SS9]	PBPRA0240	24009.5	22420.2	15433.8	22420.2	4562.12		33507.7	20663.1	30076.1	30076.1	6650.36		Cytoplasmic	Cytoplasmic
group 6	gi|54308418|ref|YP_129438.1|	1	1	24.14	0.203664	0.179623	putative trehalose-6-phosphate hydrolase [Photobacterium profundum SS9]	PBPRA1225	5313.79	3994.27	5992.54	5313.79	1016.11		1888.91	859.43	0	859.43	945.732		Cytoplasmic	Extracellular
group 6	gi|54302779|ref|YP_132772.1|	2	2	130.92	0.203742	1.23525	putative glycosidase [Photobacterium profundum SS9]	PBPRB1100	119356	143769	139999	139999	13142.5		203574	135420	158964	158964	34615.5		Unknown	OuterMembrane
group 6	gi|54310594|ref|YP_131614.1|	1	1	49.5	0.206114	1.2709	putative thioredoxin [Photobacterium profundum SS9]	PBPRA3541	54253.7	71980.7	53285	54253.7	10525.5		95176.1	64374.7	68600.5	68600.5	16697.6		Cytoplasmic	Cytoplasmic
group 6	gi|161936322|ref|YP_129252.2|	4	5	245.47	0.208644	0.819524	replication initiation regulator SeqA [Photobacterium profundum SS9]	PBPRA1039	234161	243977	212145	234161	16301.2		233137	188057	144509	188057	44316.1		Cytoplasmic	Cytoplasmic
group 6	gi|54310472|ref|YP_131492.1|	13	13	713.18	0.208649	0.808327	acetyl-CoA carboxylase biotin carboxylase subunit [Photobacterium profundum SS9]	PBPRA3406	2.69189e+06	2.59253e+06	2.55358e+06	2.59253e+06	71318.3		2.82507e+06	1.73655e+06	1.77405e+06	1.77405e+06	617913		Cytoplasmic	Cytoplasmic
group 6	gi|54308345|ref|YP_129365.1|	7	7	338.6	0.211195	0.87078	ATP-dependent Clp protease ATP-binding subunit [Photobacterium profundum SS9]	PBPRA1152	218209	183139	217894	217894	20157.6		195832	189130	154261	189130	22319.2		Cytoplasmic	Cytoplasmic
group 6	gi|54308375|ref|YP_129395.1|	1	1	31.28	0.212814	0.443773	nicotinate-nucleotide--dimethylbenzimidazole phosphoribosyltransferase [Photobacterium profundum SS9]	PBPRA1182	11920.4	16818.2	20736.6	16818.2	4417.12		857.241	11714.9	9383.66	9383.66	5715.8		Cytoplasmic	Cytoplasmic
group 6	gi|54310518|ref|YP_131538.1|	1	1	29.82	0.215644	0.480641	tRNA (uracil-5-)-methyltransferase [Photobacterium profundum SS9]	PBPRA3465	17520.4	26835.8	32444.2	26835.8	7538.24		2100.06	21160.2	13653.1	13653.1	9601.4		Cytoplasmic	Cytoplasmic
group 6	gi|54309848|ref|YP_130868.1|	2	2	94.2	0.215661	0.46426	putative capsular polysaccharide transport protein [Photobacterium profundum SS9]	PBPRA2688	121386	141050	182194	141050	31030		8244.44	120263	77916.2	77916.2	56562		OuterMembrane	OuterMembrane
group 6	gi|54302263|ref|YP_132256.1|	1	1	27.07	0.215669	0.785122	putative agglutination protein [Photobacterium profundum SS9]	PBPRB0583	4878.87	4536.8	3606.13	4536.8	658.664		4417.67	2664.24	3141.8	3141.8	906.502		OuterMembrane	OuterMembrane
group 6	gi|54310503|ref|YP_131523.1|	3	3	125.6	0.219657	0.8333	transcription antitermination protein NusG [Photobacterium profundum SS9]	PBPRA3437	1.68663e+06	1.70012e+06	1.49658e+06	1.68663e+06	113822		1.69945e+06	1.27866e+06	1.09116e+06	1.27866e+06	311516		Cytoplasmic	Cytoplasmic
group 6	gi|54302817|ref|YP_132810.1|	1	1	20.82	0.225324	0.741661	putative methyltransferase [Photobacterium profundum SS9]	PBPRB1138	32694.6	18822.4	25074.8	25074.8	6947.31		21775.6	20383.3	14646.3	20383.3	3778.86		Cytoplasmic	Cytoplasmic
group 6	gi|54301868|ref|YP_131861.1|	1	1	70.54	0.225727	0.461993	hypothetical protein PBPRB0188 [Photobacterium profundum SS9]	PBPRB0188	26968.1	30358.7	31893.7	30358.7	2520.41		1278.12	18904.9	21036.2	18904.9	10844.6		Cytoplasmic	OuterMembrane
group 6	gi|54309620|ref|YP_130640.1|	10	10	490.22	0.228564	0.862786	putative DNA topoisomerase (ATP-hydrolyzing) [Photobacterium profundum SS9]	PBPRA2456	933441	930524	889849	930524	24369.6		977055	689189	709707	709707	160604		Cytoplasmic	Cytoplasmic
group 6	gi|54309645|ref|YP_130665.1|	3	3	165.2	0.232337	0.90194	short chain dehydrogenase [Photobacterium profundum SS9]	PBPRA2481	104560	107800	101769	104560	3018.04		94883.9	106427	82015.4	94883.9	12211.7		Cytoplasmic	Cytoplasmic
group 6	gi|54309710|ref|YP_130730.1|	3	3	219.03	0.233288	1.10762	putative peptidoglycan-associated lipoprotein [Photobacterium profundum SS9]	PBPRA2549	3.50337e+06	3.61884e+06	3.97158e+06	3.61884e+06	243922		4.48901e+06	4.15148e+06	3.64716e+06	4.15148e+06	423667		OuterMembrane	Periplasmic
group 6	gi|54309208|ref|YP_130228.1|	2	2	56.23	0.233402	0.557987	phospho-2-dehydro-3-deoxyheptonate aldolase [Photobacterium profundum SS9]	PBPRA2023	82584.1	124038	149009	124038	33551.5		18453.4	108222	71762	71762	45147.1		Cytoplasmic	Cytoplasmic
group 6	gi|54307422|ref|YP_128442.1|	2	2	126.32	0.236106	0.590932	bifunctional phosphopantothenoylcysteine decarboxylase/phosphopantothenate synthase [Photobacterium profundum SS9]	PBPRA0201	37815.9	53346.4	45002	45002	7772.42		7864.26	36298.1	36301.4	36298.1	16417.2		CytoplasmicMembrane	Cytoplasmic
group 6	gi|54309128|ref|YP_130148.1|	5	5	208.97	0.238189	1.26857	putative chlorohydrolase/aminohydrolase [Photobacterium profundum SS9]	PBPRA1942	345675	340588	310043	340588	19272.3		553223	375284	335377	375284	115983		Cytoplasmic	Cytoplasmic
group 6	gi|54309796|ref|YP_130816.1|	30	31	1703.04	0.238375	0.880996	putative ATP-dependent protease LA [Photobacterium profundum SS9]	PBPRA2635	3.65461e+06	3.60105e+06	3.39569e+06	3.60105e+06	136673		3.5517e+06	3.24912e+06	2.58298e+06	3.24912e+06	495599		Cytoplasmic	Cytoplasmic
group 6	gi|54307899|ref|YP_128919.1|	8	8	405.34	0.241339	0.884778	putative heat shock protein GrpE [Photobacterium profundum SS9]	PBPRA0696	1.2064e+06	1.16396e+06	1.36252e+06	1.2064e+06	104563		1.23437e+06	1.12408e+06	944317	1.12408e+06	146407		Cytoplasmic	Cytoplasmic
group 6	gi|54309401|ref|YP_130421.1|	7	7	431.52	0.242819	1.11379	putative saccharopine dehydrogenase [Photobacterium profundum SS9]	PBPRA2229	533487	457281	530847	530847	43255.4		501399	610388	582972	582972	56692.8		Cytoplasmic	Cytoplasmic
group 6	gi|54309150|ref|YP_130170.1|	1	1	97.17	0.244699	0.695619	D-alanine-D-alanine ligase B [Photobacterium profundum SS9]	PBPRA1964	14340.9	14307	16596.7	14340.9	1312.31		4919.31	12928	13625.7	12928	4837.81		Cytoplasmic	Cytoplasmic
group 6	gi|54302017|ref|YP_132010.1|	1	1	56.34	0.245956	0.442458	2-hydroxychromene-2-carboxylateisomerase family protein [Photobacterium profundum SS9]	PBPRB0337	15965	18625.4	25995.2	18625.4	5196.11		434.341	15830.4	10541.8	10541.8	7822.73		Cytoplasmic	Cytoplasmic
group 6	gi|54309341|ref|YP_130361.1|	1	2	54.9	0.250979	0.782539	putative threonyl-tRNA synthetase [Photobacterium profundum SS9]	PBPRA2161	355510	313285	320064	320064	22676.3		361979	237549	174293	237549	95490.1		Cytoplasmic	Cytoplasmic
group 6	gi|54308473|ref|YP_129493.1|	1	1	57.11	0.254624	0.511247	hypothetical protein PBPRA1280 [Photobacterium profundum SS9]	PBPRA1280	1010.99	767.523	640.187	767.523	188.407		15.5235	250.038	970.991	250.038	497.944		Unknown	Periplasmic
group 6	gi|54302562|ref|YP_132555.1|	1	1	47.06	0.256018	1.85649	ABC transporter periplasmic substrate-binding protein [Photobacterium profundum SS9]	PBPRB0883	11386.7	9930.95	21160.6	11386.7	6106.75		12354.9	41629.8	24875.8	24875.8	14688.4		CytoplasmicMembrane	OuterMembrane
group 6	gi|54309657|ref|YP_130677.1|	2	2	81.83	0.258696	0.715467	hypothetical protein PBPRA2493 [Photobacterium profundum SS9]	PBPRA2493	32480.4	29325.8	40170.4	32480.4	5578.1		41101.6	15668.9	16190.3	16190.3	14535.4		Cytoplasmic	Cytoplasmic
group 6	gi|54308080|ref|YP_129100.1|	1	1	50.57	0.264618	0.833582	putative type I restriction enzyme HsdR [Photobacterium profundum SS9]	PBPRA0886	10348.4	8517.28	12781.4	10348.4	2139.15		7736.84	9416.79	9226.87	9226.87	920.007		Cytoplasmic	Cytoplasmic
group 6	gi|54309919|ref|YP_130939.1|	1	1	51.6	0.26861	0.720906	LysR family transcriptional regulator [Photobacterium profundum SS9]	PBPRA2765	36458.3	41568.5	40360.4	40360.4	2670.8		13827.4	42173	29345.6	29345.6	14194.1		Cytoplasmic	Cytoplasmic
group 6	gi|54310346|ref|YP_131366.1|	1	1	56.15	0.269059	0.748126	hypothetical protein PBPRA3258 [Photobacterium profundum SS9]	PBPRA3258	12569.2	12495.1	10319.1	12495.1	1278.27		4888.89	11161.2	10421.2	10421.2	3427.72		Cytoplasmic	Cytoplasmic
group 6	gi|54310400|ref|YP_131420.1|	9	9	425.06	0.272668	0.880814	sulfite reductase subunit beta [Photobacterium profundum SS9]	PBPRA3320	406844	405201	441538	406844	20521.3		317477	446748	339949	339949	69067.8		Cytoplasmic	Cytoplasmic
group 6	gi|54301724|ref|YP_131717.1|	1	1	74.28	0.277089	0.865245	hypothetical protein PBPRB0044 [Photobacterium profundum SS9]	PBPRB0044	32144.2	41273.4	39238	39238	4792.47		37108.5	32972.8	27393.4	32972.8	4875.37		Cytoplasmic	Cytoplasmic
group 6	gi|54310308|ref|YP_131328.1|	1	1	36.06	0.278522	0.582133	putative UDP-N-acetylmuramoylalanyl-D-glutamate--2,6-diaminopimelate ligase [Photobacterium profundum SS9]	PBPRA3220	15480	20356.5	19212.3	19212.3	2550.13		1780.35	15761.1	14504.3	14504.3	7734.55		Cytoplasmic	Cytoplasmic
group 6	gi|54310428|ref|YP_131448.1|	11	11	823.27	0.280472	0.910813	putative membrane protease subunits [Photobacterium profundum SS9]	PBPRA3348	6.0768e+06	5.78144e+06	5.44405e+06	5.78144e+06	316610		6.02246e+06	4.94671e+06	4.78999e+06	4.94671e+06	670917		Cytoplasmic	OuterMembrane
group 6	gi|54302011|ref|YP_132004.1|	1	1	23.56	0.280578	0.71116	hypothetical protein PBPRB0331 [Photobacterium profundum SS9]	PBPRB0331	41251.7	36083.4	38288	38288	2593.38		12130.1	45070.3	25026.1	25026.1	16598.9		CytoplasmicMembrane	Cytoplasmic
group 6	gi|54310639|ref|YP_131659.1|	6	8	564.55	0.281935	1.18381	bifunctional N-acetylglucosamine-1-phosphate uridyltransferase/glucosamine-1-phosphate acetyltransferase [Photobacterium profundum SS9]	PBPRA3601	1.95408e+06	1.81644e+06	1.86239e+06	1.86239e+06	70077.4		2.78239e+06	2.0175e+06	1.86842e+06	2.0175e+06	490340		Cytoplasmic	Cytoplasmic
group 6	gi|161936285|ref|YP_131458.2|	1	1	23.85	0.283133	0.410816	ribosome-associated GTPase [Photobacterium profundum SS9]	PBPRA3371	512.69	514.482	680.986	514.482	96.6531		0	237.07	464.668	237.07	232.35		Cytoplasmic	Cytoplasmic
group 6	gi|54310152|ref|YP_131172.1|	3	3	153.72	0.284505	0.89731	putative signal recognition particle protein [Photobacterium profundum SS9]	PBPRA3042	228224	257669	242053	242053	14731.6		244333	225584	183276	225584	31276.7		CytoplasmicMembrane	Cytoplasmic
group 6	gi|54309107|ref|YP_130127.1|	1	1	50.96	0.286746	1.25967	carboxy-terminal protease [Photobacterium profundum SS9]	PBPRA1921	12956.2	15572.2	17584.2	15572.2	2320.55		23883.6	19980.8	14221.9	19980.8	4860.5		CytoplasmicMembrane	OuterMembrane
group 6	gi|54310429|ref|YP_131449.1|	4	4	251.03	0.293394	0.625785	putative GTPase HflX [Photobacterium profundum SS9]	PBPRA3349	36254.7	51390.9	57312.8	51390.9	10859.8		7682.3	47692.8	35337.6	35337.6	20487		Cytoplasmic	Cytoplasmic
group 6	gi|54309614|ref|YP_130634.1|	1	1	65.21	0.295266	0.542197	putative integration host factor, beta subunit [Photobacterium profundum SS9]	PBPRA2449	8292.36	6979.87	11799.1	8292.36	2491.5		264.055	9482.51	4931.44	4931.44	4609.35		Cytoplasmic	Cytoplasmic
group 6	gi|54309794|ref|YP_130814.1|	13	13	806.43	0.296254	1.10883	putative peptidyl-prolyl cis-trans isomerase D [Photobacterium profundum SS9]	PBPRA2633	1.12101e+06	1.06743e+06	1.05862e+06	1.06743e+06	33764.8		1.38787e+06	1.14898e+06	1.06357e+06	1.14898e+06	168096		CytoplasmicMembrane	Cytoplasmic
group 6	gi|54309196|ref|YP_130216.1|	2	2	98.04	0.296374	0.760324	molybdopterin biosynthesis protein MoeB [Photobacterium profundum SS9]	PBPRA2011	19186.6	17939.5	12971.5	17939.5	3287.94		16784.8	7828.71	13477	13477	4528.71		Cytoplasmic	Cytoplasmic
group 6	gi|54307441|ref|YP_128461.1|	2	2	81.13	0.298387	0.855218	ADP-L-glycero-D-mannoheptose-6-epimerase [Photobacterium profundum SS9]	PBPRA0220	93154.8	79410.8	69833.6	79410.8	11722.5		83059.2	66465.7	57779.3	66465.7	12844.4		Cytoplasmic	Cytoplasmic
group 6	gi|54310494|ref|YP_131514.1|	1	1	36.81	0.302995	0.617134	uroporphyrinogen decarboxylase [Photobacterium profundum SS9]	PBPRA3428	41765.9	44523.3	56372.9	44523.3	7760.8		4680.98	51725.5	31635.2	31635.2	23605.6		Cytoplasmic	Cytoplasmic
group 6	gi|54308227|ref|YP_129247.1|	7	7	326.16	0.30305	0.885455	glutaminyl-tRNA synthetase [Photobacterium profundum SS9]	PBPRA1034	698852	670991	688914	688914	14119.7		663058	680366	479512	663058	111304		Cytoplasmic	Cytoplasmic
group 6	gi|54309066|ref|YP_130086.1|	6	6	465.77	0.306409	0.678511	hypothetical protein PBPRA1880 [Photobacterium profundum SS9]	PBPRA1880	755874	838211	969282	838211	107628		183469	812914	742891	742891	344977		Unknown	Periplasmic
group 6	gi|54307684|ref|YP_128704.1|	2	2	116.76	0.307305	1.22443	hypothetical protein PBPRA0471 [Photobacterium profundum SS9]	PBPRA0471	18852.2	22077.3	26707.7	22077.3	3948.64		27182.6	21519.1	34115.6	27182.6	6308.91		Cytoplasmic	Cytoplasmic
group 6	gi|54309065|ref|YP_130085.1|	5	5	405.8	0.307312	1.17223	hypothetical protein PBPRA1879 [Photobacterium profundum SS9]	PBPRA1879	1.81483e+06	1.65918e+06	1.55706e+06	1.65918e+06	129813		2.39275e+06	1.59307e+06	1.91175e+06	1.91175e+06	402574		Unknown	Cytoplasmic
group 6	gi|54308258|ref|YP_129278.1|	1	1	28.18	0.313137	2.12576	hypothetical protein PBPRA1065 [Photobacterium profundum SS9]	PBPRA1065	12631.3	17931.2	14935.9	14935.9	2657.45		10338.9	51104.5	35275.2	35275.2	20551.7		Cytoplasmic	Cytoplasmic
group 6	gi|54309804|ref|YP_130824.1|	1	1	22.01	0.31544	3.57035	putative dipeptide/tripeptide permease [Photobacterium profundum SS9]	PBPRA2644	2282.75	1167.69	3654.14	2282.75	1245.43		20037	3224.26	2104.55	3224.26	10045.7		CytoplasmicMembrane	InnerMembrane
group 6	gi|54307493|ref|YP_128513.1|	7	7	457.67	0.317119	1.23166	putative peroxiredoxin/glutaredoxin family protein [Photobacterium profundum SS9]	PBPRA0272	1.58114e+06	1.47675e+06	1.30708e+06	1.47675e+06	138319		2.23261e+06	1.31258e+06	1.83097e+06	1.83097e+06	461248		Cytoplasmic	Periplasmic
group 6	gi|54303505|ref|YP_133498.1|	2	2	82.02	0.321664	0.874873	serine/threonine transporter SstT [Photobacterium profundum SS9]	PBPRB1848	589962	580821	560301	580821	15189.8		638406	469918	406155	469918	119996		CytoplasmicMembrane	InnerMembrane
group 6	gi|54301856|ref|YP_131849.1|	4	4	158.88	0.32297	0.806426	hypothetical protein PBPRB0176 [Photobacterium profundum SS9]	PBPRB0176	160272	197343	187501	187501	19202.9		204760	139977	94859.2	139977	55242.8		Cytoplasmic	Cytoplasmic
group 6	gi|54302369|ref|YP_132362.1|	1	1	60.07	0.323319	1.47158	putative phnA protein [Photobacterium profundum SS9]	PBPRB0689	16796	26859.1	22716.9	22716.9	5057.68		50838.3	24836.7	21997	24836.7	15895.3		Unknown	Periplasmic
group 6	gi|54307475|ref|YP_128495.1|	2	2	111.58	0.32441	0.827243	ATP-dependent protease peptidase subunit [Photobacterium profundum SS9]	PBPRA0254	341078	477531	511219	477531	90094.7		316280	450483	333329	333329	73059.5		Cytoplasmic	Cytoplasmic
group 6	gi|54308940|ref|YP_129960.1|	12	12	840.33	0.329073	0.905553	phosphoenolpyruvate synthase [Photobacterium profundum SS9]	PBPRA1751	2.03233e+06	2.02273e+06	1.98654e+06	2.02273e+06	24146.8		2.18063e+06	1.7199e+06	1.57046e+06	1.7199e+06	318043		Cytoplasmic	Cytoplasmic
group 6	gi|54310098|ref|YP_131118.1|	7	7	304.67	0.33025	0.893547	7-cyano-7-deazaguanine reductase [Photobacterium profundum SS9]	PBPRA2982	968917	879742	822959	879742	73575.8		952048	747063	688105	747063	138540		Cytoplasmic	OuterMembrane
group 6	gi|54307448|ref|YP_128468.1|	5	5	447.1	0.33114	1.08513	NAD(P)H-dependent glycerol-3-phosphate dehydrogenase [Photobacterium profundum SS9]	PBPRA0227	327082	350902	357606	350902	16041.9		343210	424184	356354	356354	43455.9		Cytoplasmic	Cytoplasmic
group 6	gi|161936284|ref|YP_131469.2|	2	2	108.94	0.331941	1.68175	elongation factor P [Photobacterium profundum SS9]	PBPRA3382	114921	115413	133997	115413	10874.4		89083.1	295796	227837	227837	105358		Cytoplasmic	Cytoplasmic
group 6	gi|54307543|ref|YP_128563.1|	2	2	48.06	0.332338	0.746998	50S ribosomal protein L23 [Photobacterium profundum SS9]	PBPRA0322	103975	85314.2	98014.8	98014.8	9531.15		41351.7	30065.5	143198	41351.7	62315.2		Cytoplasmic	Cytoplasmic
group 6	gi|54302096|ref|YP_132089.1|	1	1	49.21	0.334005	2.3305	maltose ABC transporter periplasmic protein [Photobacterium profundum SS9]	PBPRB0416	21885.6	28940.1	30046.1	28940.1	4426.84		16460.6	93683.2	78327.6	78327.6	40879.2		Periplasmic	Periplasmic
group 6	gi|54308379|ref|YP_129399.1|	26	27	1698.28	0.334029	1.05314	putative ribonuclease E [Photobacterium profundum SS9]	PBPRA1186	2.63529e+06	2.69102e+06	2.68492e+06	2.68492e+06	30569.8		3.03316e+06	2.80746e+06	2.59632e+06	2.80746e+06	218460		Cytoplasmic	Cytoplasmic
group 6	gi|54302781|ref|YP_132774.1|	2	2	70.08	0.338112	0.777699	saccharopine dehydrogenase [Photobacterium profundum SS9]	PBPRB1102	178013	169125	229640	178013	32676.4		83232.3	199310	166017	166017	59771.4		Cytoplasmic	Cytoplasmic
group 6	gi|54302318|ref|YP_132311.1|	1	1	38.41	0.341372	0.570777	putative succinate-semialdehyde dehydrogenase [Photobacterium profundum SS9]	PBPRB0638	4248.07	4554.46	8183.94	4554.46	2189.29		90.2282	5220.62	4384.63	4384.63	2752.63		Cytoplasmic	Cytoplasmic
group 6	gi|54307990|ref|YP_129010.1|	12	12	715.12	0.345656	0.916296	serine hydroxymethyltransferase [Photobacterium profundum SS9]	PBPRA0795	3.86973e+06	3.91653e+06	3.7584e+06	3.86973e+06	81230.1		4.17222e+06	3.23851e+06	3.16761e+06	3.23851e+06	560670		Cytoplasmic	Cytoplasmic
group 6	gi|54310417|ref|YP_131437.1|	2	2	89.97	0.353528	1.36964	putative ribosomal protein S18 [Photobacterium profundum SS9]	PBPRA3337	624013	503513	507674	507674	68401.3		943165	436006	860464	860464	272095		Cytoplasmic	Cytoplasmic
group 6	gi|54302661|ref|YP_132654.1|	1	2	98.65	0.357202	2.29708	putative ATP-dependent RNA helicase [Photobacterium profundum SS9]	PBPRB0982	1972.8	2289.63	1778.45	1972.8	258.022		3690.42	1355.2	8830.8	3690.42	3824.51		Cytoplasmic	Cytoplasmic
group 6	gi|54309616|ref|YP_130636.1|	1	1	88.94	0.358129	0.700154	cytidylate kinase [Photobacterium profundum SS9]	PBPRA2451	50251.2	56378.5	62825.9	56378.5	6288		7818.63	68037.9	42788.4	42788.4	30240.1		Cytoplasmic	Cytoplasmic
group 6	gi|54309318|ref|YP_130338.1|	1	1	91.13	0.359198	0.717305	disulfide oxidoreductase [Photobacterium profundum SS9]	PBPRA2138	45281	56442.2	60065.8	56442.2	7706.02		10912.4	63010.7	42128.9	42128.9	26219.5		Periplasmic	Periplasmic
group 6	gi|54308013|ref|YP_129033.1|	3	3	110.26	0.359543	0.875733	lipoprotein [Photobacterium profundum SS9]	PBPRA0818	108511	106270	103390	106270	2566.88		120141	86395.6	72097	86395.6	24669.1		Unknown	Periplasmic
group 6	gi|54307514|ref|YP_128534.1|	8	9	500.55	0.359891	1.12744	cAMP-regulatory protein [Photobacterium profundum SS9]	PBPRA0293	3.8655e+06	3.41626e+06	3.30844e+06	3.41626e+06	295450		4.74924e+06	3.78244e+06	3.40811e+06	3.78244e+06	692036		Cytoplasmic	Cytoplasmic
group 6	gi|54307549|ref|YP_128569.1|	2	2	216.62	0.361353	1.37225	putative ribosomal protein L29 [Photobacterium profundum SS9]	PBPRA0328	764399	705591	916121	764399	108629		630470	1.36837e+06	1.2755e+06	1.2755e+06	401910		Cytoplasmic	Cytoplasmic
group 6	gi|54310324|ref|YP_131344.1|	2	2	56.76	0.364707	1.14903	putative 30S ribosomal subunit protein S9 [Photobacterium profundum SS9]	PBPRA3236	663247	639324	627652	639324	18145.7		900513	724869	592506	724869	154510		Cytoplasmic	Cytoplasmic
group 6	gi|54308145|ref|YP_129165.1|	1	1	72.67	0.367523	1.12705	putative cytochrome c-type biogenesis protein CcmF [Photobacterium profundum SS9]	PBPRA0952	87088.1	101706	85679.8	87088.1	8874.41		102089	120919	86339.4	102089	17312.5		CytoplasmicMembrane	InnerMembrane
group 6	gi|54309671|ref|YP_130691.1|	1	1	29.44	0.370971	0.920915	putative acyl-CoA hydrolase [Photobacterium profundum SS9]	PBPRA2507	44369.5	43019.8	41065.2	43019.8	1661.34		44754.2	40160.3	33381.3	40160.3	5721.33		Unknown	Cytoplasmic
group 6	gi|54309406|ref|YP_130426.1|	2	2	66.58	0.371119	0.802351	response regulator [Photobacterium profundum SS9]	PBPRA2238	51770.2	43814	39837.7	43814	6075.86		53767.1	34231.7	20657.2	34231.7	16644.1		Cytoplasmic	Cytoplasmic
group 6	gi|54309646|ref|YP_130666.1|	1	1	30.15	0.373901	#DIV/0!	pseudouridine synthase family 1 protein [Photobacterium profundum SS9]	PBPRA2482	0	0	0	0	0		0	0	186.082	0	107.434		Cytoplasmic	Cytoplasmic
group 6	gi|54303146|ref|YP_133139.1|	1	1	26.85	0.373901	0	hypothetical protein PBPRB1473 [Photobacterium profundum SS9]	PBPRB1473	0	34.753	0	0	20.0646		0	0	0	0	0		Unknown	Cytoplasmic
group 6	gi|54309840|ref|YP_130860.1|	2	2	66.82	0.375456	0.731709	putative glycosyltransferase [Photobacterium profundum SS9]	PBPRA2680	46033.2	63871.9	49824.4	49824.4	9397.88		11847.6	60644.4	44383.5	44383.5	24846.6		Cytoplasmic	OuterMembrane
group 6	gi|54309604|ref|YP_130624.1|	3	3	335.16	0.383633	1.10818	putative phage shock protein A [Photobacterium profundum SS9]	PBPRA2439	317842	356452	465413	356452	76529.3		395062	429642	438296	429642	22876.2		CytoplasmicMembrane	Cytoplasmic
group 6	gi|54309746|ref|YP_130766.1|	1	1	50.13	0.389495	1.22329	nucleoid-associated protein NdpA [Photobacterium profundum SS9]	PBPRA2585	36317.2	30395	44706.6	36317.2	7191.15		55237.7	48701.5	32358.3	48701.5	11784.8		Cytoplasmic	Cytoplasmic
group 6	gi|54307746|ref|YP_128766.1|	5	5	218.7	0.396522	0.885118	glutamate synthase subunit beta [Photobacterium profundum SS9]	PBPRA0541	501086	520222	443543	501086	39910.5		532315	433460	330790	433460	100768		Cytoplasmic	Cytoplasmic
group 6	gi|54303445|ref|YP_133438.1|	1	4	323.03	0.3971	1.21945	putative cold shock protein [Photobacterium profundum SS9]	PBPRB1779	429739	336661	313052	336661	61693.7		590665	375187	350480	375187	132117		Cytoplasmic	Extracellular
group 6	gi|54309334|ref|YP_130354.1|	4	5	345.94	0.403062	0.932329	integration host factor subunit alpha [Photobacterium profundum SS9]	PBPRA2154	332537	321716	349326	332537	13912.2		354031	271044	310590	310590	41508.8		Cytoplasmic	Cytoplasmic
group 6	gi|54308956|ref|YP_129976.1|	5	5	401.68	0.403266	0.867899	dihydroorotate dehydrogenase 2 [Photobacterium profundum SS9]	PBPRA1767	271041	314007	338316	314007	34065.9		189580	317094	294713	294713	68085.4		CytoplasmicMembrane	Cytoplasmic
group 6	gi|54303154|ref|YP_133147.1|	1	1	42.24	0.403534	1.23184	LysR family transcriptional regulator [Photobacterium profundum SS9]	PBPRB1481	23339.8	20244.7	27610.5	23339.8	3698.49		30318.2	37128.1	20254.9	30318.2	8488.7		Cytoplasmic	Cytoplasmic
group 6	gi|54308327|ref|YP_129347.1|	1	1	83.1	0.404155	0.880027	oligopeptide transporter ATP-binding component [Photobacterium profundum SS9]	PBPRA1134	6564.74	7002.71	5737.13	6564.74	642.709		4716.76	7411.86	4859.94	4859.94	1516.38		CytoplasmicMembrane	Cytoplasmic
group 6	gi|54308406|ref|YP_129426.1|	4	4	215.4	0.404479	0.879662	hypothetical protein PBPRA1213 [Photobacterium profundum SS9]	PBPRA1213	174955	251200	235830	235830	40322.3		175223	219011	188089	188089	22505.8		Unknown	OuterMembrane
group 6	gi|54310506|ref|YP_131526.1|	2	2	104.31	0.405345	0.907181	hypothetical protein PBPRA3444 [Photobacterium profundum SS9]	PBPRA3444	46618.2	49294.1	45575.4	46618.2	1918.2		51328.6	42709.1	34317.3	42709.1	8505.89		Cytoplasmic	Cytoplasmic
group 6	gi|54307942|ref|YP_128962.1|	5	5	368.95	0.406141	0.889964	putative inositol monophosphate family protein [Photobacterium profundum SS9]	PBPRA0747	471238	440882	454903	454903	15193.1		529690	323903	363009	363009	109286		Cytoplasmic	Cytoplasmic
group 6	gi|54308559|ref|YP_129579.1|	1	1	34.58	0.41704	0.77971	C4-dicarboxylate transporter DcuC [Photobacterium profundum SS9]	PBPRA1366	6049.56	4906.79	7541.46	6049.56	1321.19		2052.62	7033.29	5337.02	5337.02	2532.18		CytoplasmicMembrane	InnerMembrane
group 6	gi|54307938|ref|YP_128958.1|	1	1	24.21	0.420319	0.769527	queuine tRNA-ribosyltransferase [Photobacterium profundum SS9]	PBPRA0743	4297.25	3368.13	2192.74	3368.13	1054.65		4149.19	1725.28	1711.62	1725.28	1403.41		Cytoplasmic	Cytoplasmic
group 6	gi|54307894|ref|YP_128914.1|	1	1	24.85	0.420422	0.878578	hypothetical protein PBPRA0691 [Photobacterium profundum SS9]	PBPRA0691	13679.7	15357.1	11047.6	13679.7	2172.28		14485.3	10714	10017.9	10714	2403.64		Unknown	Cytoplasmic
group 6	gi|54308136|ref|YP_129156.1|	4	4	145.83	0.421085	1.21083	chemotaxis-specific methylesterase [Photobacterium profundum SS9]	PBPRA0943	284182	248092	236590	248092	24832.1		422949	268248	239763	268248	98573.6		Cytoplasmic	Cytoplasmic
group 6	gi|54301815|ref|YP_131808.1|	1	2	171.82	0.422988	0.0499202	putative ATP synthase F1, gamma subunit [Photobacterium profundum SS9]	PBPRB0135	377.223	11.1086	0	11.1086	214.655		19.3856	0	0	0	11.1923		Cytoplasmic	Cytoplasmic
group 6	gi|161936295|ref|YP_131103.2|	21	21	1433.22	0.424253	0.904243	elongation factor Ts [Photobacterium profundum SS9]	PBPRA2967	1.20708e+07	1.32935e+07	1.19647e+07	1.20708e+07	738459		1.42287e+07	9.93354e+06	9.59231e+06	9.93354e+06	2.58398e+06		Cytoplasmic	Cytoplasmic
group 6	gi|54307893|ref|YP_128913.1|	1	1	25.14	0.426714	1.30783	SsrA-binding protein [Photobacterium profundum SS9]	PBPRA0690	61286.9	67538.7	67958.8	67538.7	3736.64		50668	112312	94381.1	94381.1	31707.9		Unknown	Cytoplasmic
group 6	gi|54307472|ref|YP_128492.1|	2	2	73.25	0.431361	1.1321	ribonuclease activity regulator protein RraA [Photobacterium profundum SS9]	PBPRA0251	175011	184465	164303	175011	10087.5		247665	177092	168214	177092	43535.1		Cytoplasmic	Cytoplasmic
group 6	gi|54307592|ref|YP_128612.1|	1	1	72.52	0.432764	0.830036	putative peptide methionine sulfoxide reductase [Photobacterium profundum SS9]	PBPRA0378	1792.3	1401.35	1268.03	1401.35	272.482		1262.1	732.702	1708.55	1262.1	488.511		Unknown	Extracellular
group 6	gi|54307824|ref|YP_128844.1|	1	1	79.04	0.436841	0.911765	putative lipid carrier protein [Photobacterium profundum SS9]	PBPRA0621	41458.2	40733.5	40530.9	40733.5	487.517		31003.7	46914.9	33975.7	33975.7	8459.92		Cytoplasmic	Cytoplasmic
group 6	gi|54310248|ref|YP_131268.1|	1	1	33.21	0.440336	1.17193	glutaminase [Photobacterium profundum SS9]	PBPRA3151	4844.25	7968.83	6853.62	6853.62	1583.47		5945.46	8139.05	8963.55	8139.05	1559.94		Cytoplasmic	InnerMembrane
group 6	gi|54302582|ref|YP_132575.1|	5	5	301.08	0.441885	1.19314	pyridine nucleotide transhydrogenase [Photobacterium profundum SS9]	PBPRB0903	919570	979336	953566	953566	29977.4		1.50248e+06	1.07039e+06	830538	1.07039e+06	340522		CytoplasmicMembrane	InnerMembrane
group 6	gi|54308296|ref|YP_129316.1|	58	58	4990.13	0.444301	0.911585	bifunctional acetaldehyde-CoA/alcohol dehydrogenase [Photobacterium profundum SS9]	PBPRA1103	4.8949e+07	5.09759e+07	5.42002e+07	5.09759e+07	2.64826e+06		5.05343e+07	5.36397e+07	3.63242e+07	5.05343e+07	9.23217e+06		Cytoplasmic	Cytoplasmic
group 6	gi|54308962|ref|YP_129982.1|	5	5	201.61	0.44526	1.16983	3-hydroxydecanoyl-(acyl carrier protein) dehydratase [Photobacterium profundum SS9]	PBPRA1773	766211	749855	794546	766211	22611.3		1.18155e+06	824074	697403	824074	251078		Cytoplasmic	Cytoplasmic
group 6	gi|54307340|ref|YP_128360.1|	3	3	141.75	0.44631	0.889764	putative TatA protein [Photobacterium profundum SS9]	PBPRA0119	1.16329e+06	1.06664e+06	1.01842e+06	1.06664e+06	73772.1		1.29272e+06	852170	745373	852170	290138		CytoplasmicMembrane	Periplasmic
group 6	gi|54307774|ref|YP_128794.1|	2	2	105.36	0.459774	1.15935	putative peptide chain release factor 2 [Photobacterium profundum SS9]	PBPRA0569	77184.7	124920	92887.4	92887.4	24328.6		141356	92848.2	107795	107795	24842.1		Cytoplasmic	Cytoplasmic
group 6	gi|54310581|ref|YP_131601.1|	1	1	38.17	0.460647	0.258655	hypothetical protein PBPRA3528 [Photobacterium profundum SS9]	PBPRA3528	355.026	208.183	0	208.183	178.394		0	0	145.677	0	84.1069		Cytoplasmic	Cytoplasmic
group 6	gi|54309876|ref|YP_130896.1|	1	1	29.38	0.461083	0.611056	putative mannose-6-phosphate isomer [Photobacterium profundum SS9]	PBPRA2716	866.874	363.508	192.215	363.508	350.686		426.964	38.3404	403.981	403.981	218.04		CytoplasmicMembrane	Cytoplasmic
group 6	gi|54307697|ref|YP_128717.1|	2	2	56.8	0.466321	1.13348	leucyl aminopeptidase [Photobacterium profundum SS9]	PBPRA0484	143615	146013	135940	143615	5261.86		204128	131408	146838	146838	38315.6		Cytoplasmic	Cytoplasmic
group 6	gi|54308671|ref|YP_129691.1|	1	1	49.38	0.46795	1.20216	hypothetical protein PBPRA1478 [Photobacterium profundum SS9]	PBPRA1478	7615.98	6280.77	6259.03	6280.77	777.234		10935.4	7441.54	5853.61	7441.54	2599.76		CytoplasmicMembrane	InnerMembrane
group 6	gi|54307456|ref|YP_128476.1|	8	8	487.66	0.469473	0.910525	triosephosphate isomerase [Photobacterium profundum SS9]	PBPRA0235	2.58649e+06	2.56013e+06	2.58325e+06	2.58325e+06	14375.8		2.40411e+06	1.76495e+06	2.86917e+06	2.40411e+06	554390		Cytoplasmic	Cytoplasmic
group 6	gi|161936330|ref|YP_128770.2|	1	1	48.77	0.47812	0.886995	aerobic respiration control sensor protein ArcB [Photobacterium profundum SS9]	PBPRA0545	23841.8	36502.2	29360.6	29360.6	6347.5		26199.7	29738.1	23629.7	26199.7	3066.97		CytoplasmicMembrane	Cytoplasmic
group 6	gi|54308338|ref|YP_129358.1|	4	4	142.55	0.479494	1.16482	adenylosuccinate lyase [Photobacterium profundum SS9]	PBPRA1145	195101	205475	246132	205475	26971.8		186421	320177	246703	246703	66986		Cytoplasmic	Cytoplasmic
group 6	gi|47104061|ref|YP_015490.1|	1	1	54.28	0.480034	0.861102	hypothetical protein PBPRC0036 [Photobacterium profundum SS9]	PBPRC0036	5787.84	5565.23	4931.94	5565.23	444.07		3327.04	8358.92	2337.11	3327.04	3229.09		Cytoplasmic	Cytoplasmic
group 6	gi|54308131|ref|YP_129151.1|	1	1	68.88	0.480152	1.14574	putative MinD-related protein [Photobacterium profundum SS9]	PBPRA0938	51452.9	41300.8	46140.7	46140.7	5077.85		55985.3	63579.5	39571.7	55985.3	12270.9		CytoplasmicMembrane	Cytoplasmic
group 6	gi|54309600|ref|YP_130620.1|	1	1	25.08	0.481451	0.839451	hypothetical protein PBPRA2435 [Photobacterium profundum SS9]	PBPRA2435	24128	19928.9	14073.7	19928.9	5049.85		21418.4	15486.7	11892.7	15486.7	4810.46		CytoplasmicMembrane	Cytoplasmic
group 6	gi|54310395|ref|YP_131415.1|	1	1	69.95	0.482512	1.40306	putative ElaA-like protein [Photobacterium profundum SS9]	PBPRA3315	27377.3	32213	21255.3	27377.3	5491.43		19430.9	57250.1	36750.5	36750.5	18931.9		Cytoplasmic	Cytoplasmic
group 6	gi|54309185|ref|YP_130205.1|	1	1	22.46	0.487066	0.850263	putative oxidoreductase ygjR [Photobacterium profundum SS9]	PBPRA2000	152.489	181.465	113.37	152.489	34.1734		155.025	139.919	85.3985	139.919	36.6256		Unknown	Cytoplasmic
group 6	gi|54307958|ref|YP_128978.1|	1	1	131.54	0.494256	0.821848	4-hydroxy-3-methylbut-2-en-1-yl diphosphate synthase [Photobacterium profundum SS9]	PBPRA0763	16713.6	21823.6	24959.2	21823.6	4162.05		6079.84	23164.1	22940.5	22940.5	9799.7		Cytoplasmic	Cytoplasmic
group 6	gi|161936311|ref|YP_129939.2|	3	3	157.03	0.497773	1.16388	L-threonine 3-dehydrogenase [Photobacterium profundum SS9]	PBPRA1730	60233.1	65044.2	56858.1	60233.1	4114		49979.4	87176.5	74827.2	74827.2	18945.3		Cytoplasmic	Cytoplasmic
group 6	gi|54307937|ref|YP_128957.1|	2	2	72.52	0.514011	0.825985	S-adenosylmethionine:tRNA ribosyltransferase-isomerase [Photobacterium profundum SS9]	PBPRA0742	10117.2	8883.54	5395.37	8883.54	2448.96		9595.46	4914.37	5640.97	5640.97	2519.21		Cytoplasmic	Cytoplasmic
group 6	gi|54302279|ref|YP_132272.1|	2	2	101.36	0.514115	1.17574	nucleoprotein/polynucleotide-associated enzyme [Photobacterium profundum SS9]	PBPRB0599	34967.3	40501.8	41976.7	40501.8	3695.42		60908.7	32876.6	44301	44301	14095.7		Cytoplasmic	Cytoplasmic
group 6	gi|54307332|ref|YP_128352.1|	4	4	250.55	0.52076	1.52611	putative aminopeptidase P [Photobacterium profundum SS9]	PBPRA0111	245660	260635	353143	260635	58216.2		173354	661804	476434	476434	246578		Cytoplasmic	Cytoplasmic
group 6	gi|54307653|ref|YP_128673.1|	1	1	33.81	0.523617	0.839717	putative general secretion pathway protein A [Photobacterium profundum SS9]	PBPRA0440	13246.9	8867.37	7169.35	8867.37	3135.83		10668.8	6244.43	7676.75	7676.75	2257.54		CytoplasmicMembrane	OuterMembrane
group 6	gi|54309841|ref|YP_130861.1|	1	1	43.75	0.52942	0.905647	glycosyl transferase [Photobacterium profundum SS9]	PBPRA2681	77330.1	84289	76985.3	77330.1	4120.86		101358	63464	51269.6	63464	26119.8		Cytoplasmic	Cytoplasmic
group 6	gi|54307419|ref|YP_128439.1|	1	1	42.41	0.533832	1.3376	putative ribonuclease PH [Photobacterium profundum SS9]	PBPRA0198	1617.27	5382.38	5006.89	5006.89	2073.91		8383.75	3031.18	4644.99	4644.99	2745.68		Cytoplasmic	Cytoplasmic
group 6	gi|54309340|ref|YP_130360.1|	1	1	54.42	0.539207	1.15513	hypothetical protein PBPRA2160 [Photobacterium profundum SS9]	PBPRA2160	259142	309776	275008	275008	25898.3		440350	275030	259463	275030	100244		Cytoplasmic	Cytoplasmic
group 6	gi|54308233|ref|YP_129253.1|	16	16	918.41	0.545184	0.943035	phosphoglucomutase [Photobacterium profundum SS9]	PBPRA1040	2.50445e+06	2.60178e+06	2.55077e+06	2.55077e+06	48682.6		2.8892e+06	2.31676e+06	2.01487e+06	2.31676e+06	444085		Cytoplasmic	Cytoplasmic
group 6	gi|54307668|ref|YP_128688.1|	3	3	108.07	0.546324	1.2066	DNA topoisomerase IV subunit B [Photobacterium profundum SS9]	PBPRA0455	94654	72162.9	19154.5	72162.9	38764.1		100252	50810.5	73331.6	73331.6	24753.2		Cytoplasmic	Cytoplasmic
group 6	gi|54302687|ref|YP_132680.1|	1	1	40.05	0.549906	0.964117	putative ATP-dependent RNA helicase [Photobacterium profundum SS9]	PBPRB1008	27399.5	30011	31284.3	30011	1980.44		29375.4	26271.9	29864.9	29375.4	1948.57		Cytoplasmic	Cytoplasmic
group 6	gi|54308301|ref|YP_129321.1|	2	2	102.61	0.551815	0.940094	hypothetical protein PBPRA1108 [Photobacterium profundum SS9]	PBPRA1108	131657	141415	132661	132661	5367.47		148520	130938	101970	130938	23506.1		Cytoplasmic	Cytoplasmic
group 6	gi|54310390|ref|YP_131410.1|	10	11	564.61	0.552056	1.10816	sulfate adenylyltransferase subunit 1 [Photobacterium profundum SS9]	PBPRA3310	566416	552065	483377	552065	44383.6		689463	633128	452533	633128	123777		Cytoplasmic	Cytoplasmic
group 6	gi|54307536|ref|YP_128556.1|	16	17	1154.61	0.553293	0.947454	elongation factor G [Photobacterium profundum SS9]	PBPRA0315	1.84127e+06	1.72871e+06	1.81684e+06	1.81684e+06	59208.6		2.03553e+06	1.57337e+06	1.49486e+06	1.57337e+06	292140		Cytoplasmic	Cytoplasmic
group 6	gi|54310496|ref|YP_131516.1|	1	1	32.97	0.553309	0.975897	anti-RNA polymerase sigma 70 factor [Photobacterium profundum SS9]	PBPRA3430	22423.8	29450.9	39330.3	29450.9	8493.25		1589.61	49543.8	37873.1	37873.1	25007.7		Cytoplasmic	Cytoplasmic
group 6	gi|54308585|ref|YP_129605.1|	1	1	39.8	0.561637	1.41054	putative phosphate ABC transporter, permease protein [Photobacterium profundum SS9]	PBPRA1392	45444	45155.3	54046.5	45444	5052.06		113932	56020.1	34076.4	56020.1	41255.5		CytoplasmicMembrane	InnerMembrane
group 6	gi|54310419|ref|YP_131439.1|	3	3	137.99	0.573899	0.920818	30S ribosomal protein S6 [Photobacterium profundum SS9]	PBPRA3339	110042	109134	111274	110042	1073.81		70017.2	93682.5	140584	93682.5	35915.6		Cytoplasmic	Cytoplasmic
group 6	gi|54310068|ref|YP_131088.1|	14	14	1355.11	0.575566	1.08672	acetyl-CoA carboxylase carboxyltransferase subunit alpha [Photobacterium profundum SS9]	PBPRA2952	2.58108e+06	2.75248e+06	2.96422e+06	2.75248e+06	191924		2.46183e+06	3.62331e+06	2.93225e+06	2.93225e+06	584226		Cytoplasmic	Cytoplasmic
group 6	gi|54310445|ref|YP_131465.1|	24	25	1748.66	0.580021	1.0836	fumarate reductase flavoprotein subunit [Photobacterium profundum SS9]	PBPRA3378	7.60507e+06	8.05955e+06	7.32495e+06	7.60507e+06	370734		1.00104e+07	8.0762e+06	6.82492e+06	8.0762e+06	1.60488e+06		CytoplasmicMembrane	Cytoplasmic
group 6	gi|54309244|ref|YP_130264.1|	1	1	42.46	0.582565	2.44387	hypothetical protein PBPRA2060 [Photobacterium profundum SS9]	PBPRA2060	761.752	989.307	1921.33	989.307	614.419		405.047	5792.67	2777.11	2777.11	2700.21		Unknown	Periplasmic
group 6	gi|54307316|ref|YP_128336.1|	2	2	238.3	0.590241	1.50284	hypothetical protein PBPRA0089 [Photobacterium profundum SS9]	PBPRA0089	367888	362821	368683	367888	3179.67		1.03159e+06	312985	307641	312985	416437		CytoplasmicMembrane	Periplasmic
group 6	gi|54303676|ref|YP_133669.1|	1	1	35.25	0.590724	0.92841	ParB family protein [Photobacterium profundum SS9]	PBPRB2024	51417.6	55924.6	61155.7	55924.6	4873.55		39037.7	67472	49925.4	49925.4	14346.5		Cytoplasmic	Cytoplasmic
group 6	gi|54307979|ref|YP_128999.1|	1	1	38.28	0.591978	0.913136	putative alcohol dehydrogenase class III [Photobacterium profundum SS9]	PBPRA0784	42985.3	48924.7	64361.1	48924.7	11033.9		10428.3	72059.4	60209	60209	32703.1		Cytoplasmic	Cytoplasmic
group 6	gi|54309711|ref|YP_130731.1|	3	3	214.99	0.594022	1.01619	translocation protein TolB [Photobacterium profundum SS9]	PBPRA2550	109756	104727	109910	109756	2948.79		108776	114591	106278	108776	4265.08		Periplasmic	OuterMembrane
group 6	gi|54308271|ref|YP_129291.1|	5	5	268.38	0.59576	0.936836	putative septum site-determining protein MinD [Photobacterium profundum SS9]	PBPRA1078	1.06291e+06	1.0369e+06	890642	1.0369e+06	92865.4		1.17212e+06	848242	781204	848242	209046		Cytoplasmic	Cytoplasmic
group 6	gi|54307815|ref|YP_128835.1|	22	23	1411.74	0.597774	0.954956	translation initiation factor IF-2 [Photobacterium profundum SS9]	PBPRA0612	3.24689e+06	3.19328e+06	3.28789e+06	3.24689e+06	47445.5		3.60508e+06	3.09892e+06	2.58587e+06	3.09892e+06	509609		Cytoplasmic	Cytoplasmic
group 6	gi|54302666|ref|YP_132659.1|	1	1	23.33	0.598009	1.13717	hypothetical protein PBPRB0987 [Photobacterium profundum SS9]	PBPRB0987	1449.15	6545.99	2843.37	2843.37	2634.1		2634.86	5117.61	4572.75	4572.75	1304.89		Cytoplasmic	Cytoplasmic
group 6	gi|54309170|ref|YP_130190.1|	1	1	57.66	0.612909	1.06539	putative protein yqeB [Photobacterium profundum SS9]	PBPRA1985	13464.2	16681.6	19120	16681.6	2836.83		20027.2	15812	16647.8	16647.8	2231.89		Cytoplasmic	Cytoplasmic
group 6	gi|54302197|ref|YP_132190.1|	2	2	79.56	0.614852	0.909442	hypothetical protein PBPRB0517 [Photobacterium profundum SS9]	PBPRB0517	172933	160717	119843	160717	27804.1		186554	126076	99796.6	126076	44487.8		Unknown	Periplasmic
group 6	gi|54310514|ref|YP_131534.1|	2	2	51.79	0.619217	1.08976	RNA-binding protein [Photobacterium profundum SS9]	PBPRA3461	271784	233770	216080	233770	28463.3		329503	230801	226106	230801	58388		Unknown	Periplasmic
group 6	gi|54309502|ref|YP_130522.1|	18	18	1116.29	0.619765	1.07224	asparaginyl-tRNA synthetase [Photobacterium profundum SS9]	PBPRA2335	2.96831e+06	2.86337e+06	2.78938e+06	2.86337e+06	89909.4		3.73812e+06	2.9026e+06	2.60313e+06	2.9026e+06	588214		Cytoplasmic	Cytoplasmic
group 6	gi|54310430|ref|YP_131450.1|	1	1	22.15	0.622402	1.10688	RNA-binding protein Hfq [Photobacterium profundum SS9]	PBPRA3350	36764.1	39134.1	79398.7	39134.1	23960.3		60041.9	68185.2	43668.3	60041.9	12486.6		Cytoplasmic	Cytoplasmic
group 6	gi|54310299|ref|YP_131319.1|	12	12	732.79	0.624953	0.955039	cell division protein FtsZ [Photobacterium profundum SS9]	PBPRA3211	3.46456e+06	3.14652e+06	3.02785e+06	3.14652e+06	225815		3.65378e+06	2.73349e+06	2.81829e+06	2.81829e+06	508619		Cytoplasmic	Cytoplasmic
group 6	gi|54308352|ref|YP_129372.1|	6	6	366.01	0.625438	1.04401	putative thioredoxin reductase [Photobacterium profundum SS9]	PBPRA1159	541806	538183	674616	541806	77744.7		622771	652655	556394	622771	49269.6		Unknown	Cytoplasmic
group 6	gi|54310388|ref|YP_131408.1|	3	3	187.73	0.628246	1.04952	adenylylsulfate kinase [Photobacterium profundum SS9]	PBPRA3308	28656.1	28801.2	28708.8	28708.8	73.4171		25862.1	30489.6	34081.3	30489.6	4120.47		Cytoplasmic	Cytoplasmic
group 6	gi|54310338|ref|YP_131358.1|	2	2	194.84	0.629815	1.0675	sugar phosphate isomerase [Photobacterium profundum SS9]	PBPRA3250	394125	335182	324924	335182	37345.9		443459	364715	317223	364715	63759.3		Cytoplasmic	Cytoplasmic
group 6	gi|54308627|ref|YP_129647.1|	3	3	234.96	0.637971	0.911662	Ap4A phosphorylase II [Photobacterium profundum SS9]	PBPRA1434	141928	150610	223510	150610	44805.6		60696.4	246161	163605	163605	92918.2		Unknown	Cytoplasmic
group 6	gi|54309769|ref|YP_130789.1|	3	3	130.68	0.647386	0.941213	fatty acid metabolism regulator [Photobacterium profundum SS9]	PBPRA2608	99519.8	98178.3	90173	98178.3	5053.8		130091	78308.5	62548.2	78308.5	35336.2		Cytoplasmic	Cytoplasmic
group 6	gi|54301947|ref|YP_131940.1|	1	1	98.75	0.650882	0.937617	N-acetylmuramic acid-6-phosphate etherase [Photobacterium profundum SS9]	PBPRB0267	21298.9	18613	19988	19988	1343.09		11843.2	25087.5	19232.4	19232.4	6636.97		Cytoplasmic	Cytoplasmic
group 6	gi|54309806|ref|YP_130826.1|	1	1	60.76	0.667577	1.06275	putative transcriptional regulator [Photobacterium profundum SS9]	PBPRA2646	18446.4	15945.9	17358.9	17358.9	1253.75		21779.1	18014.6	15204.9	18014.6	3298.61		Cytoplasmic	Cytoplasmic
group 6	gi|54309829|ref|YP_130849.1|	2	2	109.15	0.668973	1.04516	hypothetical protein PBPRA2669 [Photobacterium profundum SS9]	PBPRA2669	37628.2	34065.9	28545	34065.9	4576.67		39247.6	33437.6	32081	33437.6	3806.93		Unknown	Cytoplasmic
group 6	gi|54308241|ref|YP_129261.1|	9	9	369.07	0.669053	1.11186	2-oxoglutarate dehydrogenase E1 component [Photobacterium profundum SS9]	PBPRA1048	319674	352124	305978	319674	23699.6		486463	321510	279182	321510	109519		Cytoplasmic	Cytoplasmic
group 6	gi|54310239|ref|YP_131259.1|	1	1	26.89	0.67975	0.956981	putative twitching motility protein PilT [Photobacterium profundum SS9]	PBPRA3142	243613	234247	232923	234247	5827.62		297483	181123	201600	201600	62118.8		Cytoplasmic	Cytoplasmic
group 6	gi|54309566|ref|YP_130586.1|	2	2	90.98	0.682217	1.10343	hypothetical protein PBPRA2400 [Photobacterium profundum SS9]	PBPRA2400	361200	380336	393592	380336	16284.5		299592	524784	428156	428156	112973		Unknown	OuterMembrane
group 6	gi|54308739|ref|YP_129759.1|	1	1	40.97	0.682218	0.912406	hypothetical protein PBPRA1546 [Photobacterium profundum SS9]	PBPRA1546	28066.5	45129.3	29530	29530	9457.1		27477.3	33902.6	32347.8	32347.8	3352.19		Unknown	Periplasmic
group 6	gi|54310327|ref|YP_131347.1|	6	6	401.18	0.68338	0.953971	cytochrome d ubiquinol oxidase subunit III [Photobacterium profundum SS9]	PBPRA3239	3.12622e+06	2.85105e+06	2.51507e+06	2.85105e+06	306079		3.32368e+06	2.40625e+06	2.37152e+06	2.40625e+06	539980		CytoplasmicMembrane	Periplasmic
group 6	gi|54307344|ref|YP_128364.1|	9	9	571.76	0.686143	0.973163	delta-aminolevulinic acid dehydratase [Photobacterium profundum SS9]	PBPRA0123	2.74113e+06	2.51123e+06	2.58952e+06	2.58952e+06	116884		2.87072e+06	2.47263e+06	2.28807e+06	2.47263e+06	297776		Cytoplasmic	Cytoplasmic
group 6	gi|54310296|ref|YP_131316.1|	29	29	1798.06	0.686917	0.96997	preprotein translocase subunit SecA [Photobacterium profundum SS9]	PBPRA3208	5.81367e+06	5.58346e+06	5.54318e+06	5.58346e+06	145933		6.37867e+06	5.29442e+06	4.75851e+06	5.29442e+06	825401		Cytoplasmic	Cytoplasmic
group 6	gi|54302259|ref|YP_132252.1|	1	1	46.42	0.68906	1.44775	putative toxin secretion ATP-binding protein [Photobacterium profundum SS9]	PBPRB0579	3721.06	4686.23	4894.91	4686.23	626.235		2138.32	8696.5	8423.44	8423.44	3710.05		CytoplasmicMembrane	InnerMembrane
group 6	gi|54310531|ref|YP_131551.1|	1	1	68.65	0.6912	1.08745	putative type II secretory pathway, pseudopilin EpsG [Photobacterium profundum SS9]	PBPRA3478	40212.2	58619.8	63638.8	58619.8	12334.5		68341.9	64423.6	43913.4	64423.6	13119.8		CytoplasmicMembrane	Periplasmic
group 6	gi|54310391|ref|YP_131411.1|	8	8	461.95	0.694069	1.05637	sulfate adenylyltransferase subunit 2 [Photobacterium profundum SS9]	PBPRA3311	954196	953374	942177	953374	6714.81		1.12933e+06	1.07399e+06	807072	1.07399e+06	172317		Cytoplasmic	Cytoplasmic
group 6	gi|54309339|ref|YP_130359.1|	1	1	26.48	0.702352	1.19832	putative tRNA synthetase [Photobacterium profundum SS9]	PBPRA2159	23232	30907.4	26988.7	26988.7	3837.98		48944.7	19356.3	28916.3	28916.3	15099.7		Cytoplasmic	Cytoplasmic
group 6	gi|54301857|ref|YP_131850.1|	1	1	34.35	0.717673	1.15039	putative permease of ABC transporter [Photobacterium profundum SS9]	PBPRB0177	7846.34	6937.57	8466.71	7846.34	769.088		13143.3	7340.09	6263.92	7340.09	3700.47		CytoplasmicMembrane	InnerMembrane
group 6	gi|54308242|ref|YP_129262.1|	5	5	244.63	0.717702	1.07493	dihydrolipoamide succinyltransferase [Photobacterium profundum SS9]	PBPRA1049	437975	407369	419951	419951	15383.1		582210	375209	402690	402690	112421		Cytoplasmic	Cytoplasmic
group 6	gi|54307993|ref|YP_129013.1|	1	1	35.95	0.722774	1.23235	riboflavin synthase subunit alpha [Photobacterium profundum SS9]	PBPRA0798	2061.43	2864.78	3444.74	2864.78	694.654		1628.67	4487.33	4199.92	4199.92	1574.05		Cytoplasmic	Cytoplasmic
group 6	gi|54307412|ref|YP_128432.1|	2	2	150.42	0.726945	0.959893	guanylate kinase [Photobacterium profundum SS9]	PBPRA0191	20107.3	23593	26160.7	23593	3038.24		26125.2	20795.6	20138.3	20795.6	3283.28		Cytoplasmic	Cytoplasmic
group 6	gi|161936293|ref|YP_131249.2|	2	2	102.48	0.730804	1.02038	erythrose 4-phosphate dehydrogenase [Photobacterium profundum SS9]	PBPRA3132	21587.5	14965.7	16568.6	16568.6	3454.62		24530.6	4645.61	25028.2	24530.6	11626.9		Cytoplasmic	Cytoplasmic
group 6	gi|54309777|ref|YP_130797.1|	2	2	72.77	0.739636	0.963602	putative transcriptional regulator [Photobacterium profundum SS9]	PBPRA2616	284387	236457	240279	240279	26637.5		338572	188810	206038	206038	81945.9		Unknown	Cytoplasmic
group 6	gi|54308415|ref|YP_129435.1|	1	2	55.71	0.742168	1.03814	hypothetical protein PBPRA1222 [Photobacterium profundum SS9]	PBPRA1222	23477.1	29127.7	33323.4	29127.7	4941.03		8105.96	49418.3	31681.1	31681.1	20724.8		Cytoplasmic	Cytoplasmic
group 6	gi|54308005|ref|YP_129025.1|	1	1	52.32	0.74575	0.981938	thiamine biosynthesis protein ThiI [Photobacterium profundum SS9]	PBPRA0810	65412.2	50986	47489.3	50986	9500.67		75946.9	21557.5	63423	63423	28483.3		Cytoplasmic	Cytoplasmic
group 6	gi|54310302|ref|YP_131322.1|	2	2	140.52	0.753566	0.968228	UDP-N-acetylmuramate--L-alanine ligase [Photobacterium profundum SS9]	PBPRA3214	173818	172853	211611	173818	22103.6		201953	180916	157674	180916	22148.8		Cytoplasmic	Cytoplasmic
group 6	gi|54310580|ref|YP_131600.1|	2	2	71.28	0.757597	1.1372	putative porphobilinogen deaminase [Photobacterium profundum SS9]	PBPRA3527	89488.3	77975.2	74246.5	77975.2	7945.31		136122	73022.2	65729.2	73022.2	38708.2		Cytoplasmic	Cytoplasmic
group 6	gi|54303529|ref|YP_133522.1|	1	1	88.77	0.758917	2.66003	putative galactoside ABC transporter, periplasmic D-galactose/D-glucose-binding protein [Photobacterium profundum SS9]	PBPRB1872	2228.71	2977.21	2330.73	2330.73	405.911		446.173	9706.03	9895.52	9706.03	5401.71		Periplasmic	Periplasmic
group 6	gi|54307751|ref|YP_128771.1|	1	1	115.43	0.759432	1.04492	hypothetical protein PBPRA0546 [Photobacterium profundum SS9]	PBPRA0546	10857.3	5901.55	18830.2	10857.3	6522.75		1841.02	22405.5	12941.2	12941.2	10293.1		Unknown	Periplasmic
group 6	gi|54309764|ref|YP_130784.1|	2	2	140.09	0.762497	1.06375	hypothetical protein PBPRA2603 [Photobacterium profundum SS9]	PBPRA2603	105694	101437	106952	105694	2890.25		141321	102861	89924.9	102861	26733.7		Cytoplasmic	Extracellular
group 6	gi|54310447|ref|YP_131467.1|	1	1	53.46	0.765115	1.05595	fumarate reductase subunit C [Photobacterium profundum SS9]	PBPRA3380	109494	95693.3	79149.6	95693.3	15192.7		118753	102845	78647.6	102845	20195.1		CytoplasmicMembrane	InnerMembrane
group 6	gi|54310267|ref|YP_131287.1|	3	3	120.2	0.766392	0.961924	putative carbonic anhydrase [Photobacterium profundum SS9]	PBPRA3179	119908	158318	143304	143304	19356.8		103731	163054	138694	138694	29819.1		Cytoplasmic	Cytoplasmic
group 6	gi|54307315|ref|YP_128335.1|	2	2	54.02	0.766606	1.37479	hypothetical protein PBPRA0088 [Photobacterium profundum SS9]	PBPRA0088	71579.5	74007.1	78823.9	74007.1	3687.29		195606	59711.7	53200.2	59711.7	80404.2		Unknown	Cytoplasmic
group 6	gi|54307932|ref|YP_128952.1|	2	2	77.28	0.769444	1.14844	malate synthase [Photobacterium profundum SS9]	PBPRA0737	24850.4	21711.9	20525.8	21711.9	2234.53		35515.3	15003.5	26527.8	26527.8	10282		Cytoplasmic	Cytoplasmic
group 6	gi|54308157|ref|YP_129177.1|	1	1	44.89	0.771533	0.729486	phosphohistidine phosphatase [Photobacterium profundum SS9]	PBPRA0964	528.173	9275.6	732.304	732.304	4992.45		1862.57	1030.61	4792.74	1862.57	1976.18		Unknown	Cytoplasmic
group 6	gi|54303451|ref|YP_133444.1|	2	2	99.36	0.775828	1.02664	putative adenylosuccinate synthase [Photobacterium profundum SS9]	PBPRB1785	140179	133723	210631	140179	42661.7		48125.9	234682	214633	214633	102412		Cytoplasmic	Cytoplasmic
group 6	gi|54308214|ref|YP_129234.1|	1	1	48.01	0.778923	1.79964	ToxS [Photobacterium profundum SS9]	PBPRA1021	154.971	53.0974	0	53.0974	78.7544		1.85686	0	372.591	1.85686	214.582		CytoplasmicMembrane	OuterMembrane
group 6	gi|54309990|ref|YP_131010.1|	11	11	685.92	0.780504	0.977622	2-dehydro-3-deoxyphosphooctonate aldolase [Photobacterium profundum SS9]	PBPRA2841	1.73444e+06	1.91584e+06	1.99283e+06	1.91584e+06	132664		2.10376e+06	1.84261e+06	1.57046e+06	1.84261e+06	266669		Cytoplasmic	Cytoplasmic
group 6	gi|54303219|ref|YP_133212.1|	2	2	55.63	0.786373	1.04154	putative thioredoxin [Photobacterium profundum SS9]	PBPRB1550	139442	98240.4	102873	102873	22569.8		142708	104503	107492	107492	21247.7		Cytoplasmic	Cytoplasmic
group 6	gi|54308531|ref|YP_129551.1|	1	1	119.15	0.786528	0.977086	hypothetical protein PBPRA1338 [Photobacterium profundum SS9]	PBPRA1338	156435	137278	152415	152415	10102		173763	142203	119938	142203	27045.9		Cytoplasmic	Cytoplasmic
group 6	gi|54309357|ref|YP_130377.1|	1	1	20.39	0.799163	0.955556	DNA-binding response regulator OmpR [Photobacterium profundum SS9]	PBPRA2178	44795.3	39336.9	29015.5	39336.9	8013.8		45931.7	25199.4	36987.8	36987.8	10398.6		Cytoplasmic	Cytoplasmic
group 6	gi|54309371|ref|YP_130391.1|	1	2	227.49	0.811545	1.74916	methyl-accepting chemotaxis protein [Photobacterium profundum SS9]	PBPRA2193	13860	14774.6	15278.9	14774.6	719.27		4222.78	30494.2	42094.8	30494.2	19403.8		Unknown	InnerMembrane
group 6	gi|54307510|ref|YP_128530.1|	2	2	80.29	0.811721	0.984664	bifunctional N-succinyldiaminopimelate-aminotransferase/acetylornithine transaminase protein [Photobacterium profundum SS9]	PBPRA0289	163537	169296	148104	163537	10957.8		174301	148527	150733	150733	14286.5		Cytoplasmic	Cytoplasmic
group 6	gi|54307775|ref|YP_128795.1|	13	13	933.61	0.813532	1.02699	lysyl-tRNA synthetase [Photobacterium profundum SS9]	PBPRA0570	3.29445e+06	3.16234e+06	3.12956e+06	3.16234e+06	87289.8		3.79547e+06	3.15057e+06	2.89908e+06	3.15057e+06	462357		Cytoplasmic	Cytoplasmic
group 6	gi|54308257|ref|YP_129277.1|	27	27	1535.3	0.818079	0.984311	arginyl-tRNA synthetase [Photobacterium profundum SS9]	PBPRA1064	4.99757e+06	4.50661e+06	4.4486e+06	4.50661e+06	301600		5.19616e+06	4.43758e+06	4.10014e+06	4.43758e+06	561334		Cytoplasmic	Cytoplasmic
group 6	gi|54302581|ref|YP_132574.1|	15	15	1161.64	0.829286	1.01486	NAD(P) transhydrogenase subunit alpha [Photobacterium profundum SS9]	PBPRB0902	2.87562e+06	2.74561e+06	2.80157e+06	2.80157e+06	65216.3		3.11329e+06	2.83066e+06	2.60404e+06	2.83066e+06	255139		CytoplasmicMembrane	InnerMembrane
group 6	gi|54309953|ref|YP_130973.1|	8	8	476.66	0.837336	1.02897	phosphate acetyltransferase [Photobacterium profundum SS9]	PBPRA2799	1.03738e+06	1.008e+06	1.10021e+06	1.03738e+06	47107		1.28251e+06	990244	963982	990244	176810		Cytoplasmic	Cytoplasmic
group 6	gi|54307374|ref|YP_128394.1|	1	1	55.97	0.846024	0.979605	putative cell division protein FtsY [Photobacterium profundum SS9]	PBPRA0153	40142.7	38523.2	31886.1	38523.2	4375.06		41274.1	34958.8	32064.4	34958.8	4709.57		Cytoplasmic	Cytoplasmic
group 6	gi|54309834|ref|YP_130854.1|	1	3	85.15	0.847426	0.963867	putative UTP-glucose-1-phosphateuridylyltransferase, galU [Photobacterium profundum SS9]	PBPRA2674	642.215	1119.87	435.825	642.215	350.873		434.727	442.526	1241.24	442.526	463.406		Cytoplasmic	Cytoplasmic
group 6	gi|54309891|ref|YP_130911.1|	8	8	262.43	0.850081	1.03954	exonuclease III [Photobacterium profundum SS9]	PBPRA2737	365971	354791	359318	359318	5623.81		466341	341080	315363	341080	80773.4		Cytoplasmic	Cytoplasmic
group 6	gi|54310198|ref|YP_131218.1|	1	1	35.21	0.861231	1.36612	hypothetical protein PBPRA3100 [Photobacterium profundum SS9]	PBPRA3100	9.76902	61.3814	0	9.76902	32.9822		6.36524	1.30189	89.5326	6.36524	49.5431		Unknown	Cytoplasmic
group 6	gi|54302183|ref|YP_132176.1|	2	2	74.78	0.869434	0.981644	hypothetical protein PBPRB0503 [Photobacterium profundum SS9]	PBPRB0503	329111	409193	412653	409193	47265.8		390682	395683	343464	390682	28813.8		Unknown	Cytoplasmic
group 6	gi|54308000|ref|YP_129020.1|	1	1	31.01	0.870283	0.991732	1-deoxy-D-xylulose-5-phosphate synthase [Photobacterium profundum SS9]	PBPRA0805	76830.3	70397.2	71828.9	71828.9	3377.6		69839.3	80512.5	66893.5	69839.3	7165.58		Cytoplasmic	Cytoplasmic
group 6	gi|54310252|ref|YP_131272.1|	2	2	77.99	0.887639	0.997104	hypothetical protein PBPRA3155 [Photobacterium profundum SS9]	PBPRA3155	165434	154889	176716	165434	10915.6		154581	211454	129564	154581	41965		Cytoplasmic	Cytoplasmic
group 6	gi|54303005|ref|YP_132998.1|	1	2	140.38	0.890296	1.69065	putative methyl-accepting chemotaxis protein [Photobacterium profundum SS9]	PBPRB1327	8613.35	8524.77	12428.5	8613.35	2228.7		31240.1	16225.6	2521.28	16225.6	14364.4		CytoplasmicMembrane	InnerMembrane
group 6	gi|54309922|ref|YP_130942.1|	2	2	87.07	0.900123	0.995902	hypothetical protein PBPRA2768 [Photobacterium profundum SS9]	PBPRA2768	420213	438044	393805	420213	22257.9		491168	422129	333633	422129	78967.3		Unknown	Cytoplasmic
group 6	gi|54308209|ref|YP_129229.1|	3	3	129.45	0.90759	1.0315	adenine phosphoribosyltransferase [Photobacterium profundum SS9]	PBPRA1016	378667	365939	379567	378667	7621.95		485607	348934	325041	348934	86633.3		Cytoplasmic	Cytoplasmic
group 6	gi|54309129|ref|YP_130149.1|	1	1	33.42	0.908289	1.11721	putative selenate reductase subunit YgfK [Photobacterium profundum SS9]	PBPRA1943	20145.7	17577.4	17582.7	17582.7	1481.23		32585.8	13336.3	15866	15866	10460.2		Cytoplasmic	Cytoplasmic
group 6	gi|54310087|ref|YP_131107.1|	1	1	80.22	0.920645	0.903049	hypothetical protein PBPRA2971 [Photobacterium profundum SS9]	PBPRA2971	15660.3	37436.1	41637.4	37436.1	13944.2		21552.8	29292.7	34703.9	29292.7	6609.81		Cytoplasmic	Cytoplasmic
group 6	gi|54307939|ref|YP_128959.1|	4	4	232.54	0.92589	1.00906	preprotein translocase subunit YajC [Photobacterium profundum SS9]	PBPRA0744	1.59599e+06	1.75665e+06	1.53974e+06	1.59599e+06	112561		2.2071e+06	1.38832e+06	1.34129e+06	1.38832e+06	486869		CytoplasmicMembrane	Periplasmic
group 6	gi|54307812|ref|YP_128832.1|	1	1	113.63	0.928754	0.996322	putative protein export-membrane protein [Photobacterium profundum SS9]	PBPRA0607	223368	327266	277397	277397	51963.1		366370	245035	213581	245035	80680.5		CytoplasmicMembrane	InnerMembrane
group 6	gi|54310240|ref|YP_131260.1|	1	1	63.59	0.929156	0.981938	TIM-barrel fold family protein [Photobacterium profundum SS9]	PBPRA3143	28378.7	17219.7	16641.1	17219.7	6616.01		21114.7	13471.3	26529.2	21114.7	6560.57		Cytoplasmic	Cytoplasmic
group 6	gi|54307532|ref|YP_128552.1|	1	1	23.5	0.929342	1.02915	hypothetical protein PBPRA0311 [Photobacterium profundum SS9]	PBPRA0311	14583.1	19915	15008.1	15008.1	2963.32		17131.1	12642.5	21175.7	17131.1	4268.53		Unknown	Cytoplasmic
group 6	gi|54308934|ref|YP_129954.1|	1	1	102.73	0.929955	1.04728	hypothetical protein PBPRA1745 [Photobacterium profundum SS9]	PBPRA1745	29452.3	37324.1	53175	37324.1	12082.9		18557.8	60483.1	46582.4	46582.4	21355.5		Unknown	Cytoplasmic
group 6	gi|54307446|ref|YP_128466.1|	6	6	294.62	0.932472	1.04061	hypothetical protein PBPRA0225 [Photobacterium profundum SS9]	PBPRA0225	366916	319497	304144	319497	32722.7		404840	238629	387318	387318	91325.2		Unknown	Cytoplasmic
group 6	gi|54302609|ref|YP_132602.1|	1	1	40.53	0.937892	1.23423	hypothetical protein PBPRB0930 [Photobacterium profundum SS9]	PBPRB0930	2772.5	2296.46	4267.58	2772.5	1028.53		6550.27	1274.31	3698.87	3698.87	2640.86		Unknown	Cytoplasmic
group 6	gi|54308678|ref|YP_129698.1|	11	12	542.48	0.940146	1.02148	16 kDa heat shock protein A [Photobacterium profundum SS9]	PBPRA1485	491925	567108	506741	506741	39824.9		617902	562275	419230	562275	102491		Cytoplasmic	Cytoplasmic
group 6	gi|54309815|ref|YP_130835.1|	3	3	112.33	0.94086	1.01758	putative aspartate-semialdehyde dehydrogenase [Photobacterium profundum SS9]	PBPRA2655	113492	111387	102179	111387	6016.36		132788	105428	94592.8	105428	19684.5		Cytoplasmic	Cytoplasmic
group 6	gi|54310076|ref|YP_131096.1|	1	1	48.22	0.940882	1.05792	outer membrane protein assembly factor YaeT [Photobacterium profundum SS9]	PBPRA2960	8990.43	13685.5	11649	11649	2354.39		8342.21	17612.3	10358.5	10358.5	4875.43		OuterMembrane	OuterMembrane
group 6	gi|54307743|ref|YP_128763.1|	5	5	326.2	0.94133	0.995978	5'-methylthioadenosine/S-adenosylhomocysteine nucleosidase [Photobacterium profundum SS9]	PBPRA0538	524814	609381	618957	609381	51810.8		631439	621177	493485	621177	76856.8		Unknown	Cytoplasmic
group 6	gi|54308299|ref|YP_129319.1|	2	2	77.63	0.961996	1.06499	hypothetical protein PBPRA1106 [Photobacterium profundum SS9]	PBPRA1106	27519.7	31892.7	41339.7	31892.7	7063.52		20262.2	48357	38680.6	38680.6	14272.3		Cytoplasmic	Periplasmic
group 6	gi|54307941|ref|YP_128961.1|	1	1	56.36	0.965616	0.981998	preprotein translocase subunit SecF [Photobacterium profundum SS9]	PBPRA0746	34310.1	21579.1	19947.1	21579.1	7863.83		32335.8	22037.2	20098.2	22037.2	6577.51		CytoplasmicMembrane	InnerMembrane
group 6	gi|54309246|ref|YP_130266.1|	2	2	95	0.967997	1.05084	ribonucleoside hydrolase 1 [Photobacterium profundum SS9]	PBPRA2062	40464.8	12225.4	11890.7	12225.4	16401.5		7545.38	22091.4	38227.8	22091.4	15348.1		Cytoplasmic	Cytoplasmic
group 6	gi|54307957|ref|YP_128977.1|	1	1	37.11	0.971917	1.0206	DNA-binding protein [Photobacterium profundum SS9]	PBPRA0762	86587.2	73048.7	69984.9	73048.7	8834.77		99768	63357.5	71226.4	71226.4	19158.4		Unknown	OuterMembrane
group 6	gi|54302438|ref|YP_132431.1|	2	2	121.81	0.978007	1.00019	OmpA family protein [Photobacterium profundum SS9]	PBPRB0759	157675	165339	191458	165339	17711.6		178252	191035	145282	178252	23607.6		OuterMembrane	Periplasmic
group 6	gi|54302662|ref|YP_132655.1|	8	8	610.4	0.984559	1.00049	putative UDP-glucose 4-epimerase [Photobacterium profundum SS9]	PBPRB0983	1.474e+06	1.48673e+06	1.66385e+06	1.48673e+06	106124		1.4465e+06	1.58176e+06	1.59857e+06	1.58176e+06	83371.3		Cytoplasmic	Cytoplasmic
group 6	gi|54303641|ref|YP_133634.1|	1	1	44.21	0.987135	2.1428	hypothetical protein PBPRB1989 [Photobacterium profundum SS9]	PBPRB1989	15812.7	15905.1	30442.9	15905.1	8420.2		1753.11	80524.1	50920.4	50920.4	39788.3		Unknown	Cytoplasmic
group 6	gi|54310230|ref|YP_131250.1|	24	24	1627.57	0.989081	1.00306	transketolase [Photobacterium profundum SS9]	PBPRA3133	6.27604e+06	6.71824e+06	6.49803e+06	6.49803e+06	221103		7.357e+06	6.32201e+06	5.87294e+06	6.32201e+06	761065		Cytoplasmic	Cytoplasmic
group 6	gi|54307550|ref|YP_128570.1|	2	2	189.16	0.990882	1.03747	putative ribosomal protein S17 [Photobacterium profundum SS9]	PBPRA0329	112838	103838	92632.7	103838	10122.5		149192	79294.8	92413.2	92413.2	37151.6		Cytoplasmic	Cytoplasmic
group 6	gi|54309871|ref|YP_130891.1|	18	18	1059.36	0.991954	1.01414	polysaccharide biosynthesis protein [Photobacterium profundum SS9]	PBPRA2711	2.90792e+06	2.65818e+06	2.45091e+06	2.65818e+06	228835		3.43941e+06	2.47984e+06	2.21111e+06	2.47984e+06	645719		Cytoplasmic	Cytoplasmic
group 6	gi|54302584|ref|YP_132577.1|	2	2	91.76	0.995555	1.00449	putative transcriptional regulator [Photobacterium profundum SS9]	PBPRB0905	29051	32428.9	40083.9	32428.9	5652.95		41560.1	27457.3	33002.8	33002.8	7104.81		Cytoplasmic	Cytoplasmic
group 6	gi|54303220|ref|YP_133213.1|	1	2	51.65	0.998624	1.0031	putative thioredoxin reductase [Photobacterium profundum SS9]	PBPRB1551	170764	157415	164998	164998	6695.3		184242	151272	159194	159194	17210		CytoplasmicMembrane	Cytoplasmic

## Sheet: Legend
Legend description 1: criterions used to group proteins							Legend description 2: Notes
group	Peptides used	Anova (p)d	Intensity ratio				Notes	Comments
	for quantitationc		28MPa/0.1MPae
group 1	≥ 2	≤ 0.05	≥ 1.5				a	Protein groups based on several different criterions see legend description 1
group 2	≥ 2	≤ 0.05	≤ 0.667				b	NCBI Protein identifier
group 3	1	≤ 0.05	≥ 1.5				c	Number of unique peptides per protein used for quantitation by Progenesis
group 4	1	≤ 0.05	≤ 0.667				d	number of total peptides per protein
group 5	any	≤ 0.05	≤ 0.667 or ≥ 1.5				e	Mascot protein score
group 6	any	≥ 0.05	any				f	Pvalue calculated by Progenesis (See Mat.& Met.)
							g	Protein intensity ratio measured at 28MPa and 0.1MPa
							h	Photobacterium profundum protein identifier extracted from Keggs (http://www.genome.jp/kegg/)
							i	Protein intensity (refer to "protein abundance" according to Progenesis). Sum of all peptides intensities for a given protein in a given LC-MS run
							j	protein localisation done using Psortb v3.0.2
							k	protein localisation done using CELLO
