# Supplementary material for: Photobacterium profundum under Pressure: A MS-Based Label-Free Quantitative Proteomics Study
Source: PLoS One. 2013 May 31;8(5):e60897. doi: 10.1371/journal.pone.0060897 (PMC3669370; doi:10.1371/journal.pone.0060897)
Supplement: Supplementary information S3 — Kegg pathway enrichment using KOBAS for the proteins differentially expressed in P. profundum . (XLS) [file pone.0060897.s003.xls]

## Sheet: table S3
	Supplementary Table S3: Kegg pathway enrichment using KOBASa for the protein differentially expressed in Photobacterium profundum
	Ratio 28MPa/0.1MPa <0.667					Ratio 28MPa/0.1MPa >1.5
	Pathwayb	Description	proteinsc	pvalued		Pathwayb	Description	proteinsc	pvalued
	ppr01100	Metabolic pathways	53	3.2e-07		ppr03010	Ribosome	25	3.01954e-09
	ppr00500	Starch and sucrose metabolism	6	0.000936		ppr01110	Biosynthesis of secondary metabolites	26	1.167e-05
	ppr01110	Biosynthesis of secondary metabolites	22	0.0049		ppr00330	Arginine and proline metabolism	11	3.85e-05
	ppr00290	Valine, leucine and isoleucine biosynthesis	4	0.006		ppr00010	Glycolysis / Gluconeogenesis	7	5.7044e-05
	ppr03420	Nucleotide excision repair	3	0.00758		ppr00480	Glutathione metabolism	6	9.254e-05
	ppr01120	Microbial metabolism in diverse environments	17	0.007738		ppr01120	Microbial metabolism in diverse environments	13	0.00246
	ppr00010	Glycolysis / Gluconeogenesis	6	0.00877		ppr00020	Citrate cycle TCA cycle	6	0.00353
	ppr00680	Methane metabolism	6	0.0112857		ppr00401	Novobiocin biosynthesis	3	0.003688
	ppr00250	Alanine, aspartate and glutamate metabolism	5	0.0278865		ppr01100	Metabolic pathways	38	0.005047
	ppr00260	Glycine, serine and threonine metabolism	5	0.03104		ppr00360	Phenylalanine metabolism	3	0.0115406
	ppr00190	Oxidative phosphorylation	6	0.0317013		ppr00350	Tyrosine metabolism	4	0.01268
	ppr00660	C5_Branched dibasic acid metabolism	2	0.04206		ppr00250	Alanine, aspartate and glutamate metabolism	7	0.0150353
	ppr00640	Propanoate metabolism	4	0.049189		ppr00230	Purine metabolism	12	0.016789
						ppr00340	Histidine metabolism	3	0.0333404
						ppr00620	Pyruvate metabolism	7	0.04187
	a	http://kobas.cbi.pku.edu.cn
	b	P.profundum pathway assignment according to Kegg
	c	Number of proteins allocated to a given pathway which are significantly differentialy expressed (Progenesis pvalue <0.05, protein identified with at least 2 peptides)
	d	pvalue associated to pathway enrichment extracted from KOBAS
